# Supplementary material for: A cell-based high-content screen identifies isocotoin as a small molecule inhibitor of the meiosis-specific MEIOB–SPATA22 complex
Source: Biol Reprod. 2020 Apr 25;103(2):333–42. doi: 10.1093/biolre/ioaa062 (PMC7523692; doi:10.1093/biolre/ioaa062)
Supplement: Table_S1_4_ioaa062 [file table_s1_4_ioaa062.xlsx]

## Sheet: Supplementary Table S1
Supplementary Table S1 Assay data for the candidate hit compounds from the Microsource purified Natural Product Library.
cell line	Library	MOLENAME	therap	SMILES	Supplier_ID	Total Cells_A	POC_TotalCells_A	Z-score_TotalCells_A	YFP+_A	POC_YFP+_A	Z-score_YFP+_A	RFP+_A	POC_RFP+_A	Z-score_RFP+_A	YFP+RFP+_A	POC_YFP+RFP+_A	Z-score_YFP+RFP+_A	YFP Intens_A	POC_YFP_Intens_A	Z-Score_YFP Intens_A	RFP Intens_A	POC_RFP_Intens_A	Z-Score_RFP Intens_A	YFP/RFP_A	POC_YFP/RFP_A	Z-Score_YFP/RFP_A	Total Cells_B	POC_TotalCells_B	Z-score_TotalCells_B	YFP+_B	POC_YFP+_B	Z-score_YFP+_B	RFP+_B	POC_RFP+_B	Z-score_RFP+_B	YFP+RFP+_B	POC_YFP+RFP+_B	Z-score_YFP+RFP+_B	YFP Intens_B	POC_YFP Intens_B	Z-Score_YFP_Intens_B	RFP Intens_B	POC_RFP Intens_B	Z-Score_RFP Intens_B	YFP/RFP_B	POC_YFP/RFP_B	Z-Score_YFP/RFP_B
HEK-BiFC#20	Natural Product	ISOCOTOIN		COc1cc(O)cc(O)c1C(=O)c2ccccc2	201519	1434	70.2877	1.58522	716	37.0656	3.3078	1224	62.562	1.99061	715	37.5549	3.28856	1.96205e+08	25.026	-4.01724	2.2728e+09	59.9532	-2.15261	0.0863274	41.494	-9.90025	1613	78.7758	1.58157	711	36.8577	4.78727	1333	68.7364	2.41799	705	37.3716	4.86142	1.9148e+08	24.3844	-4.33529	2.19768e+09	60.2242	-2.71441	0.0871283	40.5518	-12.6291
HEK-BiFC#20	Natural Product	4-METHOXYDALBERGIONE	antiallergic, degranulation inhibitor	O=C1C=C(OC)C(=O)C=C1C(C=C)c2ccccc2	201092	1167	57.2006	2.28344	681	35.2537	3.40303	983	50.2439	2.64558	670	35.1913	3.41304	2.5095e+08	32.0088	-3.64309	1387411290	36.5979	-3.40802	0.180877	86.94	-2.20999	1293	63.1476	2.74614	675	34.9915	4.92876	1040	53.6278	3.58652	653	34.6151	5.07539	2.46004e+08	31.3279	-3.9372	1.47051e+09	40.2971	-4.07428	0.167292	77.8621	-4.70295
HEK-BiFC#20	Natural Product	PUROMYCIN DIHYDROCHLORIDE	antineoplastic, antiprotozoal	CN(C)c1ncnc(c12)n(cn2)C3C(O)C(C(O3)CO)NC(=O)C(N)Cc4ccc(cc4)OC.Cl.Cl	1501105	1222	60.897	3.28311	80	4.22476	8.16639	658	34.4079	5.65492	80	4.303	8.28747	1.49661e+07	1.90994	-8.43636	7.51141e+08	20.1356	-6.57317	0.0199245	9.45992	-15.7948	1013	50.7134	3.30064	86	4.56294	6.43835	652	34.5831	4.45064	86	4.68022	6.50542	1.57763e+07	2.09438	-7.01812	8.4059e+08	24.1117	-5.77357	0.0187681	8.68319	-20.4047
HEK-BiFC#20	Natural Product	MITOMYCIN	antineoplastic	COC12C3C(N3)CN1C4=C(C(=O)C(N)=C(C4=O)C)C2COC(=O)N	330002	1316	65.5814	2.8898	604	31.8969	5.8069	1025	53.5989	4.0004	603	32.4338	5.8513	1.33033e+08	16.9774	-7.14046	1347421474	36.1199	-5.2576	0.0987317	46.8766	-9.26741	1218	60.9762	2.61336	619	32.8426	4.53056	951	50.4426	3.37164	611	33.2513	4.55549	1.30419e+08	17.3137	-5.92716	1.25072e+09	35.876	-4.87854	0.104275	48.2433	-11.565
HEK-BiFC#20	Natural Product	SENNOSIDE A	cathartic	OCC(O1)C(O)C(O)C(O)C1Oc(ccc2)c(C3=O)c2C(c(c34)cc(C(=O)O)cc4O)C(c(c56)cc(C(=O)O)cc6O)c7c(C5=O)c(ccc7)OC8C(O)C(O)C(O)C(O8)CO	1504078	1563	77.8904	1.85634	1410	74.4613	2.1776	1553	81.2088	1.62005	1410	75.8403	2.09225	5.65944e+08	72.2245	-2.38886	3734232072	100.102	0.00842	0.151556	71.9569	-4.89215	1184	59.2741	2.72735	1111	58.9468	2.76952	1176	62.3769	2.55968	1111	60.4619	2.69841	4.6129e+08	61.2387	-2.77851	2856868568	81.9471	-1.37346	0.161467	74.7039	-5.65241
HEK-BiFC#20	Natural Product	GERANYLGERANIOL	apoptosis inducer	OC\C=C(C)\CC\C=C(C)\CC\C=C(C)\CCC=C(C)C	1505009	1933	95.1601	0.369971	1820	95.0059	0.391258	1922	99.2534	0.0592801	1815	96.4548	0.282799	6.93371e+08	87.9797	-1.06019	4.57153e+09	120.123	1.64703	0.151671	73.0481	-4.43663	2082	101.69	-0.124209	1984	102.354	-0.173869	2069	106.762	-0.501438	1982	104.746	-0.352367	7.85526e+08	99.2625	-0.0529362	4.80445e+09	135.439	2.66041	0.1635	73.2223	-5.04856

## Sheet: Supplementary Table S2
Supplementary Table S2. Assay data for the candidate hit compounds from the SelleckChem bioactive compound library.
cell line	Library	Product Name	Catalog No.	Class	Targets	cmpd_final	units (4)	Total Cells	POC_TotalCells	Z-score_TotalCells	Positive W2	POC_PositiveW2	Z-score_PositiveW2	Positive W3	POC_PositiveW3	Z-score_PositiveW3	Scoring 123	POC_Scoring123	Z-score_Scoring123	YFP Integrated Intensity	POC_YFP Integrated Intensity	Z-score_YFP Integrated Intensity	RFP Integrated Intensity	POC_RFP Integrated Intensity	Z-score_RFP Integrated Intensity	YFP/RFP	POC_YFP/RFP	Z-score_YFP/RFP	FITC_Z score for Sample	TexasRed_Z score for Sample
HEK-BiFC#20	Selleck Chem	PD-1/PD-L1 Inhibitor 3	S8158		PD-1/PD-L1	20	uM	1771	80.7025	-1.39694	1701	80.7285	-1.41702	1703	82.3825	-1.35446	1674	82.0387	-1.38267	8.40476e+08	80	-1	1660868594	100	0.8	0.506046	77.0137	-3.06744	-0.112072	0.0459435
HEK-BiFC#20	Selleck Chem	Artesunate	S2265	other	Others	20	uM	1967	91.9866	-0.655522	1858	91.0543	-0.762613	1939	96.6992	-0.326195	1856	94.1286	-0.570784	7.32844e+08	80	-3	1.72265e+09	100	1	0.425417	69.6216	-3.11076	-0.120278	-0.235233
HEK-BiFC#20	Selleck Chem	VER-49009	S7458	cancer	HSP90	20	uM	2060	98.658	-0.0874499	1297	64.8338	-2.34251	1725	87.7305	-1.00478	1264	65.5262	-2.68304	3.97327e+08	40	-7	1358030795	80	-1	0.292576	49.1352	-3.45247	-0.131242	-0.0966304

## Sheet: Supplementary Table S3
Supplementary Table S3. Assay data for the candidate hit compounds from the ChemDiv’s SMART library.
cell line	Library	IUPAC name	SMILE	cmpd_final	units (4)	Total Cells	POC_TotalCells	Z-score_TotalCells	Positive W2	POC_PositiveW2	Z-score_PositiveW2	Positive W3	POC_PositiveW3	Z-score_PositiveW3	Scoring 123	POC_Scoring123	Z-score_Scoring123	YFP Integrated Intensity	POC_YFP Integrated Intensity	Z-score_YFP Integrated Intensity	RFP Integrated Intensity	POC_RFP Integrated Intensity	Z-score_RFP Integrated Intensity	YFP/RFP	POC_YFP/RFP	Z-score_YFP/RFP
HEK-BiFC#20	ChemDiv	4-{[2-(5-chloro-1H-indol-3-yl)ethyl]carbamoyl}phenyl acetate	CC(=O)OC1=CC=C(C=C1)C(=O)NCCC1=CNC2=CC=C(Cl)C=C12	20	uM	2717	129.977	1.57032	166	8.77016	-4.10614	307	17.4972	-4.17799	100	5.87425	-4.21299	2.89534e+07	3.94023	-4.1497	1.5097e+08	17.787	-2.42166	0.191783	21.7866	-3.99495
HEK-BiFC#20	ChemDiv	[(oxolan-2-yl)methyl]({[3-phenyl-5-(pyrrolidin-1-yl)-1,2-oxazol-4-yl]methyl})amine	C(NCC1=C(ON=C1C1=CC=CC=C1)N1CCCC1)C1CCCO1	20	uM	1693	86.8497	-1.5719	1002	56.9338	-4.52844	1101	67.6472	-2.94857	881	55.6099	-3.9489	2.411e+08	35.6472	-6.15449	9.72422e+08	126.281	1.20605	0.247938	27.6536	-6.72601
HEK-BiFC#20	ChemDiv	methyl 1-amino-5-(pyrrolidin-1-yl)-6H,7H,8H,9H-thieno[2,3-c]isoquinoline-2-carboxylate	COC(=O)C1=C(N)C2=C(S1)N=C(N1CCCC1)C1=C2CCCC1	20	uM	1742	85.9942	-0.463846	1613	88.3624	-0.380138	1714	89.026	-0.361836	1613	89.5722	-0.341054	6.23312e+08	94.3748	-0.195625	2753615982	235.793	2.83748	0.226361	37.7767	-3.45397
HEK-BiFC#20	ChemDiv	N4-cyclohexyl-N5-[(1r,4r)-4-hydroxycyclohexyl]-1H-imidazole-4,5-dicarboxamide	O[C@H]1CC[C@@H](CC1)NC(=O)C1=C(N=CN1)C(=O)NC1CCCCC1	20	uM	1809	89.3016	-0.354309	1681	92.0875	-0.258458	1793	93.1293	-0.226542	1681	93.3484	-0.217551	6.18512e+08	93.6481	-0.220899	2.57977e+09	220.906	2.52642	0.239755	40.0119	-3.3299
HEK-BiFC#20	ChemDiv	3-{[(oxolan-2-yl)methyl]amino}-4H-thiochromen-4-one	O=C1C(NCC2CCCO2)=CSC2=CC=CC=C12	20	uM	1518	90.5458	-1.2338	1318	90.4211	-1.20385	1492	112.865	1.67549	1317	103.841	0.495021	4.35509e+08	81.3078	-2.04429	1.05942e+09	161.812	1.90692	0.411081	48.1741	-3.31458
HEK-BiFC#20	ChemDiv	3-(cyclopentylamino)-4H-thiochromen-4-one	O=C1C(NC2CCCC2)=CSC2=CC=CC=C12	20	uM	1579	94.1843	-0.758959	1382	94.8118	-0.652042	1560	118.009	2.34544	1379	108.73	1.12499	4.74843e+08	88.6512	-1.24117	1.1277e+09	172.239	2.22861	0.421073	49.3451	-3.23969
HEK-BiFC#20	ChemDiv	2,5-dimethyl-3-[4-(propan-2-yl)piperazine-1-carbonyl]-4H,5H-thieno[3,2-c]pyridin-4-one	CC(C)N1CCN(CC1)C(=O)C1=C(C)SC2=C1C(=O)N(C)C=C2	20	uM	1660	99.666	-0.0376726	1520	102.443	0.264908	1306	104.396	0.547108	1277	104.402	0.533288	571629300	96.045	-0.284573	8.48655e+08	162.059	2.8035	0.673571	58.615	-6.02763
HEK-BiFC#20	ChemDiv	N-[(2H-1,3-benzodioxol-5-yl)methyl]-3-(thiophen-3-yl)imidazo[1,2-a]pyridine-2-carboxamide	O=C(NCC1=CC2=C(OCO2)C=C1)C1=C(N2C=CC=CC2=N1)C1=CSC=C1	20	uM	1753	105.25	0.592179	1511	101.837	0.199138	1405	112.31	1.5319	1305	106.691	0.810609	5.30984e+08	89.2157	-0.775954	7.76493e+08	148.279	2.18098	0.683823	59.5071	-5.89769
HEK-BiFC#20	ChemDiv	(3-ethyl-2-methyl-4,5,6,7-tetrahydro-1H-indol-4-ylidene)amino acetate	CCC1=C(C)NC2=C1C(CCC2)=NOC(C)=O	20	uM	1970	101.06	0.126664	1754	99.6626	-0.0354747	1855	113.974	1.27357	1722	108.695	0.773495	6.30287e+08	93.1893	-0.651351	1.14924e+09	149.242	2.25976	0.54844	61.17	-3.61001
HEK-BiFC#20	ChemDiv	N-(2-fluoro-5-methylphenyl)-5H,6H,8H-imidazo[2,1-c][1,4]thiazine-2-carboxamide	CC1=CC(NC(=O)C2=CN3CCSCC3=N2)=C(F)C=C1	20	uM	1739	104.409	0.497362	1533	103.319	0.35991	1353	108.153	1.01464	1314	107.427	0.899749	5.94174e+08	99.8329	-0.0120263	8.14674e+08	155.57	2.51036	0.729339	63.468	-5.32079
HEK-BiFC#20	ChemDiv	2-chloro-N-[2-(pyrrolidin-1-yl)pyrimidin-5-yl]benzamide	ClC1=C(C=CC=C1)C(=O)NC1=CN=C(N=C1)N1CCCC1	20	uM	1782	96.0129	-0.304748	1575	94.5095	-0.383804	1332	94.0304	-0.397691	1286	92.7139	-0.475277	5.98146e+08	90.4393	-0.60702	8.53189e+08	140.251	2.34456	0.701071	64.0664	-3.94582
HEK-BiFC#20	ChemDiv	3-[8-(2-fluorobenzoyl)-5H,6H,7H,8H-imidazo[1,2-a]pyrimidin-2-yl]benzonitrile	FC1=C(C=CC=C1)C(=O)N1CCCN2C=C(N=C12)C1=CC=CC(=C1)C#N	20	uM	1899	102.195	0.348131	1697	99.8144	-0.0279657	1439	93.0695	-0.952119	1396	92.13	-1.03753	6.02716e+08	88.2685	-1.69548	9.69779e+08	134.947	1.75467	0.621498	64.0923	-3.16417
HEK-BiFC#20	ChemDiv	DMSO		20	uM	1584	93.0038	-0.931339	1341	90.7576	-1.12814	1136	86.8315	-1.80431	1081	85.6789	-1.91737	423655650	77.6827	-3.18601	704636064	120.615	2.68704	0.60124	64.2853	-6.72836
HEK-BiFC#20	ChemDiv	1-[1-(3,5-dimethylphenyl)-2-oxopyrrolidin-3-yl]-3-methylurea	CNC(=O)NC1CCN(C1=O)C1=CC(C)=CC(C)=C1	20	uM	1523	82.0582	-1.37136	1368	82.0882	-1.25208	1242	87.677	-0.820955	1207	87.0184	-0.846798	5.44479e+08	82.3249	-1.12222	7.72501e+08	126.987	1.57195	0.704827	64.4096	-3.90814
HEK-BiFC#20	ChemDiv	4-[(3-cyano-4,5,6,7-tetrahydro-1-benzothiophen-2-yl)carbamoyl]butanoic acid	OC(=O)CCCC(=O)NC1=C(C#N)C2=C(CCCC2)S1	20	uM	1766	91.219	-1.19347	1539	91.2355	-0.886469	1764	95.4965	-0.5244	1539	91.9784	-0.779858	5.22932e+08	96.6157	-0.271139	1.56569e+09	147.713	2.95772	0.333995	64.7872	-3.90614
HEK-BiFC#20	ChemDiv	3-(3-oxo-4-propyl-3,4-dihydro-2H-1,4-benzoxazin-7-yl)-N-[(oxolan-2-yl)methyl]-1,2,4-oxadiazole-5-carboxamide	CCCN1C(=O)COC2=CC(=CC=C12)C1=NOC(=N1)C(=O)NCC1CCCO1	20	uM	1983	100.58	0.0772761	1828	101.561	0.202101	1672	109.196	1.14401	1640	108.889	1.07324	7.87556e+08	106.527	0.635311	1.40082e+09	159.393	2.72207	0.562212	65.7613	-3.6611
HEK-BiFC#20	ChemDiv	1-{5-cyclopropyl-4H,5H,6H-thieno[2,3-c]pyrrole-2-carbonyl}piperidine	O=C(N1CCCCC1)C1=CC2=C(CN(C2)C2CC2)S1	20	uM	1761	105.73	0.64636	1600	107.835	0.849533	1557	124.46	3.04391	1503	122.879	2.77167	6.38875e+08	107.344	0.528386	8.41917e+08	160.772	2.74537	0.758834	66.0347	-4.94696
HEK-BiFC#20	ChemDiv	methyl 2-({[2-(5-cyclopropyl-1,2,4-oxadiazol-3-yl)ethyl]carbamoyl}amino)acetate	COC(=O)CNC(=O)NCCC1=NOC(=N1)C1CC1	20	uM	1710	90.6756	-1.30526	1571	90.0512	-1.24249	1480	95.0603	-0.4677	1453	94.6291	-0.503532	7.37702e+08	96.8614	-0.359597	9.99391e+08	143.319	2.9606	0.738152	66.9294	-3.98764
HEK-BiFC#20	ChemDiv	N-{2-oxo-2-[4-(pyridin-2-yl)piperazin-1-yl]ethyl}-1H-indole-2-carboxamide	[H]C(NC(=O)C1=CC2=CC=CC=C2N1)C(=O)N1CCN(CC1)C1=NC=CC=C1	20	uM	1680	92.752	-0.851356	1505	91.6304	-0.932406	1472	107.46	0.770539	1404	104.186	0.423389	586715220	88.1772	-1.4268	741397650	128.964	1.72035	0.791364	67.4476	-3.28683
HEK-BiFC#20	ChemDiv	N-cyclohexyl-2-{4-ethyl-3,5-dioxo-2H,3H,4H,5H,6H-pyridazino[4,5-b][1,4]thiazin-6-yl}acetamide	CCN1C(=O)CSC2=C1C(=O)N(CC(=O)NC1CCCCC1)N=C2	20	uM	2011	102	0.266455	1803	100.172	0.0222558	1622	105.931	0.737793	1565	103.909	0.471987	7.08261e+08	95.8015	-0.408654	1.22575e+09	139.473	1.80909	0.57782	67.5868	-3.4659
HEK-BiFC#20	ChemDiv	5-cyclopropyl-N-[2-(dimethylamino)ethyl]-5H-thieno[2,3-c]pyrrole-2-carboxamide	CN(C)CCNC(=O)C1=CC2=CN(C=C2S1)C1CC1	20	uM	1633	85.334	-2.05866	1413	81.2799	-2.48284	1494	95.2142	-0.5687	1369	89.0425	-1.29464	5.52475e+08	78.8238	-2.93201	8.03847e+08	115.314	1.26909	0.687289	67.7849	-3.75356
HEK-BiFC#20	ChemDiv	2-[8-(azepan-1-yl)-3-oxo-2H,3H-[1,2,4]triazolo[4,3-a]pyrazin-2-yl]-N-(5-chloro-2-methoxyphenyl)acetamide	COC1=C(NC(=O)CN2N=C3N(C=CN=C3N3CCCCCC3)C2=O)C=C(Cl)C=C1	20	uM	1870	95.6843	-0.578039	1737	95.0983	-0.62647	1679	101.621	0.214824	1648	100.969	0.126233	6.575e+08	87.5212	-1.68528	1.09901e+09	128.144	2.43752	0.598264	67.9891	-5.72439
HEK-BiFC#20	ChemDiv	2-(4-fluorophenyl)-5-methyl-1,3,4-oxadiazole	CC1=NN=C(O1)C1=CC=C(F)C=C1	20	uM	1622	97.8453	-0.31506	1350	95.1898	-0.66691	1186	94.071	-0.829938	1125	93.1605	-0.932944	4.14918e+08	79.333	-2.55567	6.56964e+08	115.866	1.90896	0.631569	68.2403	-3.94083
HEK-BiFC#20	ChemDiv	6-butyl-3-{1,4-dioxa-8-azaspiro[4.5]decane-8-carbonyl}-4H,5H,6H,7H-[1,2]thiazolo[4,3-d]pyrimidine-5,7-dione	CCCCN1C(=O)NC2=C(SN=C2C1=O)C(=O)N1CCC2(CC1)OCCO2	20	uM	1773	106.451	0.727631	1570	105.813	0.630299	1428	114.149	1.76069	1383	113.068	1.58315	5.48003e+08	92.0754	-0.570194	6.98169e+08	133.322	1.50531	0.784915	68.3044	-4.61639
HEK-BiFC#20	ChemDiv	5-(2,5-dimethylthiophen-3-yl)-1,3-dimethyl-6-phenyl-1H,2H,3H,4H,7H-pyrrolo[2,3-d]pyrimidine-2,4-dione	CN1C2=C(C(=C(N2)C2=CC=CC=C2)C2=C(C)SC(C)=C2)C(=O)N(C)C1=O	20	uM	2237	115.168	2.06777	1487	84.1912	-2.15028	695	46.6257	-6.85919	677	46.1801	-6.72674	3.95226e+08	54.4216	-6.99758	6.7497e+08	79.3058	-2.3897	0.585546	68.3802	-4.9631
HEK-BiFC#20	ChemDiv	2,5-dimethyl-4-oxo-N-{[4-(propan-2-yloxy)phenyl]methyl}-4H,5H-thieno[3,2-c]pyridine-3-carboxamide	CC(C)OC1=CC=C(CNC(=O)C2=C(C)SC3=C2C(=O)N(C)C=C3)C=C1	20	uM	1937	116.297	1.83834	1749	117.877	1.9384	1499	119.824	2.46696	1452	118.709	2.26655	6.21547e+08	104.432	0.318898	7.85186e+08	149.938	2.25597	0.791592	68.8853	-4.53177
HEK-BiFC#20	ChemDiv	1-{3-[(1-cyclopropanecarbonylpyrrolidin-3-yl)oxy]pyrazin-2-yl}-2,3-dihydro-1H-indole	O=C(C1CC1)N1CCC(C1)OC1=NC=CN=C1N1CCC2=C1C=CC=C2	20	uM	1797	107.891	0.890173	1599	107.767	0.842225	1387	110.871	1.35285	1351	110.452	1.26621	5.62436e+08	94.5002	-0.395719	7.01738e+08	134.003	1.5361	0.80149	69.7467	-4.40632
HEK-BiFC#20	ChemDiv	4-ethyl-3-[1-(1H-indole-2-carbonyl)piperidin-4-yl]-1,2-oxazol-5-amine	CCC1=C(N)ON=C1C1CCN(CC1)C(=O)C1=CC2=CC=CC=C2N1	20	uM	1765	90.3116	-1.29764	1670	91.4301	-1.09528	1737	105.131	0.680067	1669	102.255	0.293879	6.99619e+08	93.1277	-0.928111	1.13186e+09	131.974	2.76924	0.618114	70.2448	-5.321
HEK-BiFC#20	ChemDiv	N-(5-chloro-2-methoxyphenyl)-1-(1,3-dimethyl-2,6-dioxo-1,2,3,6-tetrahydropyrimidin-4-yl)piperidine-3-carboxamide	COC1=CC=C(Cl)C=C1NC(=O)C1CCCN(C1)C1=CC(=O)N(C)C(=O)N1C	20	uM	1755	88.2755	-0.71599	1614	89.2082	-0.602207	1580	102.562	0.127612	1526	100.718	0.0352623	7.12864e+08	93.168	-0.194886	9.08706e+08	132.839	1.2063	0.784482	70.4451	-3.28385
HEK-BiFC#20	ChemDiv	ethyl 4-{5-cyclopropyl-4H,5H,6H-thieno[2,3-c]pyrrole-2-carbonyl}piperazine-1-carboxylate	CCOC(=O)N1CCN(CC1)C(=O)C1=CC2=C(CN(C2)C2CC2)S1	20	uM	1659	99.606	-0.0444452	1472	99.2081	-0.0858668	1340	107.114	0.88532	1296	105.955	0.72147	5.4368e+08	91.349	-0.622456	6.69104e+08	127.772	1.25458	0.81255	70.7091	-4.26614
HEK-BiFC#20	ChemDiv	N-(2,3-dihydro-1,4-benzodioxin-6-yl)-3-({imidazo[1,2-a]pyrazin-3-yl}amino)propanamide	[H]C1=C(NCCC(=O)NC2=CC3=C(OCCO3)C=C2)N2C=CN=CC2=N1	20	uM	1609	96.604	-0.383075	1458	98.2645	-0.188176	1443	115.348	1.9099	1378	112.659	1.53363	5.67228e+08	95.3055	-0.337777	6.97072e+08	133.112	1.49585	0.81373	70.8118	-4.25118
HEK-BiFC#20	ChemDiv	N-(3-chloro-4-methoxyphenyl)-3-({imidazo[1,2-a]pyrazin-3-yl}amino)propanamide	[H]C1=C(NCCC(=O)NC2=CC=C(OC)C(Cl)=C2)N2C=CN=CC2=N1	20	uM	1735	104.169	0.470272	1572	105.948	0.644914	1505	120.304	2.52664	1457	119.118	2.31607	5.92145e+08	99.4919	-0.0365554	7.27641e+08	138.95	1.75955	0.813787	70.8168	-4.25046
HEK-BiFC#20	ChemDiv	4-cyano-N-[2-(piperidin-1-yl)pyrimidin-5-yl]benzamide	O=C(NC1=CN=C(N=C1)N1CCCCC1)C1=CC=C(C=C1)C#N	20	uM	1667	89.8168	-0.778342	1499	89.949	-0.702592	1333	94.101	-0.392988	1290	93.0023	-0.456466	6.28995e+08	95.1036	-0.310878	8.06644e+08	132.599	1.89888	0.779768	71.258	-3.15612
HEK-BiFC#20	ChemDiv	12-[3-(morpholin-4-yl)propyl]-1,8,10,12-tetraazatricyclo[7.4.0.0²,⁷]trideca-2,4,6,8-tetraene	C(CN1CCOCC1)CN1CNC2=NC3=CC=CC=C3N2C1	20	uM	1646	99.2931	-0.103366	1391	98.0808	-0.266092	1299	103.034	0.424684	1231	101.938	0.264387	4.68569e+08	89.5911	-1.28715	7.0798e+08	124.863	2.99151	0.661839	71.511	-3.53499
HEK-BiFC#20	ChemDiv	2-methyl-5-(2-methylpropyl)-3-(piperidine-1-carbonyl)-4H,5H-thieno[3,2-c]pyridin-4-one	CC(C)CN1C=CC2=C(C(C(=O)N3CCCCC3)=C(C)S2)C1=O	20	uM	1571	94.3225	-0.640433	1415	95.3665	-0.502412	1292	103.277	0.407844	1259	102.93	0.355009	5.49136e+08	92.2657	-0.556501	6.66562e+08	127.286	1.23265	0.823834	71.6911	-4.12312
HEK-BiFC#20	ChemDiv	2-[(6-methoxy-4-methylquinazolin-2-yl)sulfanyl]ethan-1-ol	COC1=CC2=C(C=C1)N=C(SCCO)N=C2C	20	uM	1514	91.3303	-1.26768	1314	92.6514	-1.01885	1171	92.8812	-0.99648	1115	92.3324	-1.0459	4.44241e+08	84.9396	-1.86235	6.68658e+08	117.928	2.15711	0.664377	71.7853	-3.50097
HEK-BiFC#20	ChemDiv	N-{1-[3-(4-methoxyphenyl)-1H-pyrazole-5-carbonyl]piperidin-4-yl}cyclopropanecarboxamide	COC1=CC=C(C=C1)C1=NNC(=C1)C(=O)N1CCC(CC1)NC(=O)C1CC1	20	uM	1543	90.5965	-1.2518	1281	86.6968	-1.6238	1140	87.1372	-1.76242	1061	84.0937	-2.1296	4.15251e+08	76.1416	-3.40602	6.16575e+08	105.541	0.722261	0.67348	72.0092	-5.27324
HEK-BiFC#20	ChemDiv	N-cyclopentyl-5-(3,4-dimethylphenyl)-2-methyl-1H-pyrrole-3-carboxamide	CC1=C(C=C(N1)C1=CC(C)=C(C)C=C1)C(=O)NC1CCCC1	20	uM	1931	97.1282	-0.175374	1780	98.3833	-0.0902154	1701	110.416	0.518834	1657	109.364	0.460031	7.82409e+08	102.257	0.0643906	9.72098e+08	142.106	1.54671	0.804867	72.2756	-3.08046
HEK-BiFC#20	ChemDiv	2-amino-3-[2-(2,3-dihydro-1H-indol-1-yl)-2-oxoethyl]-6-ethyl-3,4-dihydropyrimidin-4-one	CCC1=CC(=O)N(CC(=O)N2CCC3=C2C=CC=C3)C(N)=N1	20	uM	1696	101.827	0.206141	1543	103.993	0.432988	1356	108.393	1.04448	1325	108.326	1.0087	647955581	108.869	0.638163	780129366	148.973	2.21235	0.830575	72.2777	-4.03769
HEK-BiFC#20	ChemDiv	3-{[2-(2-methoxyphenyl)imidazo[1,2-a]pyrazin-3-yl]amino}-N-(propan-2-yl)propanamide	COC1=C(C=CC=C1)C1=C(NCCC(=O)NC(C)C)N2C=CN=CC2=N1	20	uM	1783	107.051	0.795357	1593	107.363	0.798378	1451	115.987	1.98948	1408	115.112	1.83076	6.40362e+08	107.593	0.546356	7.70908e+08	147.212	2.1328	0.830659	72.285	-4.03662
HEK-BiFC#20	ChemDiv	4-ethoxy-N-(2-{1-methyl-1H-pyrrolo[2,3-b]pyridin-3-yl}ethyl)benzamide	CCOC1=CC=C(C=C1)C(=O)NCCC1=CN(C)C2=NC=CC=C12	20	uM	1809	92.563	-0.996094	1678	91.8681	-1.03931	1640	99.2605	-0.0980119	1605	98.3343	-0.217041	683250255	90.9489	-1.22237	1.07413e+09	125.242	2.18622	0.636098	72.2886	-4.95552
HEK-BiFC#20	ChemDiv	N-(cyanomethyl)-N-methyl-2-(4,5,6,7-tetrahydro-2H-indazol-2-yl)acetamide	CN(CC#N)C(=O)CN1C=C2CCCCC2=N1	20	uM	1699	100.971	0.134303	1513	103.69	0.511981	1409	108.395	1.21222	1362	109.028	1.30144	5.05453e+08	93.5638	-0.804993	7.46939e+08	127.829	2.52809	0.676699	72.7324	-3.05853
HEK-BiFC#20	ChemDiv	N-methyl-5-(propan-2-yloxy)pyridine-3-carboxamide	CNC(=O)C1=CC(OC(C)C)=CN=C1	20	uM	1522	90.4522	-1.32017	1261	86.4198	-1.8842	1103	84.8543	-2.18699	1044	83.5722	-2.36812	4.00946e+08	74.2187	-3.22455	5.9227e+08	101.359	0.123469	0.676965	72.7609	-3.05533
HEK-BiFC#20	ChemDiv	5-(propan-2-yl)-N-(5,6,7,8-tetrahydronaphthalen-1-yl)-4H,5H,6H-thieno[2,3-c]pyrrole-2-carboxamide	CC(C)N1CC2=C(C1)C=C(S2)C(=O)NC1=CC=CC2=C1CCCC2	20	uM	1469	88.1984	-1.33124	1257	84.7178	-1.65705	1238	98.9608	-0.129316	1187	97.044	-0.358104	5.08943e+08	85.5124	-1.04242	6.07923e+08	116.089	0.7268	0.837182	72.8527	-3.95394
HEK-BiFC#20	ChemDiv	5-cyclopentyl-N-(4-ethoxyphenyl)-4H,5H,6H-thieno[2,3-c]pyrrole-2-carboxamide	CCOC1=CC=C(NC(=O)C2=CC3=C(CN(C3)C3CCCC3)S2)C=C1	20	uM	1566	94.0223	-0.674296	1397	94.1533	-0.633952	1398	111.751	1.46227	1308	106.936	0.840323	5.8846e+08	98.8728	-0.0811049	6.9936e+08	133.549	1.51559	0.841426	73.222	-3.90016
HEK-BiFC#20	ChemDiv	5-cyclopentyl-N-(4-methoxy-2-methylphenyl)-4H,5H,6H-thieno[2,3-c]pyrrole-2-carboxamide	COC1=CC(C)=C(NC(=O)C2=CC3=C(CN(C3)C3CCCC3)S2)C=C1	20	uM	1605	96.3638	-0.410165	1413	95.2317	-0.517028	1340	107.114	0.88532	1277	104.402	0.533288	4.98892e+08	83.8237	-1.16392	5.91558e+08	112.963	0.585622	0.843353	73.3897	-3.87572
HEK-BiFC#20	ChemDiv	N-(4-fluorophenyl)-2-[6-(pyrrolidin-1-yl)pyridin-3-yl]-1,3-thiazole-4-carboxamide	FC1=CC=C(NC(=O)C2=CSC(=N2)C2=CC=C(N=C2)N2CCCC2)C=C1	20	uM	1798	92.0002	-1.07148	1643	89.9519	-1.28421	1527	92.4212	-1.00443	1484	90.9209	-1.183	6.3562e+08	84.6088	-2.07861	981790708	114.476	1.25375	0.647409	73.5741	-4.72564
HEK-BiFC#20	ChemDiv	7-hydroxy-3-(naphthalen-1-yl)-2-(trifluoromethyl)-4H-chromen-4-one	OC1=CC=C2C(=O)C(C3=C4C=CC=CC4=CC=C3)=C(OC2=C1)C(F)(F)F	20	uM	1408	84.936	-2.20266	1200	84.6132	-2.13332	1125	89.2326	-1.50721	1057	87.5294	-1.70104	426874184	81.619	-2.27297	625549980	110.326	1.24235	0.682398	73.7324	-3.25936
HEK-BiFC#20	ChemDiv	3-[2-(4-chlorophenyl)-2-oxoethyl]-1,3-dihydro-2-benzofuran-1-one	ClC1=CC=C(C=C1)C(=O)CC1OC(=O)C2=C1C=CC=C2	20	uM	2045	102.562	0.594229	1435	80.4767	-3.87087	1858	97.7573	-0.456985	1429	80.9216	-3.58401	3.40775e+08	55.4488	-7.52127	7.76412e+08	74.582	-2.70425	0.438909	74.0611	-4.9052
HEK-BiFC#20	ChemDiv	N-(2-{3-ethyl-3H-imidazo[4,5-b]pyridin-2-yl}ethyl)-3-fluoro-4-methylbenzamide	CCN1C(CCNC(=O)C2=CC(F)=C(C)C=C2)=NC2=CC=CN=C12	20	uM	1800	92.1025	-1.05777	1694	92.7441	-0.92735	1703	103.074	0.407339	1657	101.52	0.198081	6.98805e+08	93.0195	-0.942731	1.0715e+09	124.937	2.15973	0.652172	74.1153	-4.62885
HEK-BiFC#20	ChemDiv	3-{1-[(1,3-dimethyl-1H-pyrazol-4-yl)methyl]pyrrolidin-2-yl}-5-methyl-1,2-oxazole	CN1C=C(CN2CCCC2C2=NOC(C)=C2)C(C)=N1	20	uM	1819	93.6482	-0.865885	1646	93.1934	-0.925812	1463	98.1488	-0.237899	1428	97.4079	-0.323975	6.73584e+08	92.7507	-1.11297	1.05879e+09	124.403	2.81798	0.636182	74.2934	-4.03494
HEK-BiFC#20	ChemDiv	2-(4-methylphenyl)-1,2,4-triazaspiro[4.6]undecane-3-thione	CC1=CC=C(C=C1)N1NC2(CCCCCC2)NC1=S	20	uM	1620	97.7247	-0.332701	1381	97.3757	-0.363852	1375	109.062	1.2685	1284	106.327	0.863053	4.54124e+08	86.8293	-1.62867	6.59601e+08	116.331	1.96492	0.688483	74.3899	-3.17778
HEK-BiFC#20	ChemDiv	4-[(2H-1,3-benzodioxol-5-yl)amino]-6-fluoroquinoline-3-carbonitrile	FC1=CC=C2N=CC(C#N)=C(NC3=CC4=C(OCO4)C=C3)C2=C1	20	uM	2242	120.033	1.48356	1627	95.0715	-0.339736	765	53.9516	-3.29999	734	52.513	-3.26995	4.52836e+08	62.0072	-2.99676	6.42072e+08	83.3236	-1.35716	0.705273	74.453	-4.76021
HEK-BiFC#20	ChemDiv	1-{4-[(dimethylamino)methyl]-8-oxa-2-azaspiro[4.5]decan-2-yl}-2-(4-fluorophenoxy)ethan-1-one	CN(C)CC1CN(CC11CCOCC1)C(=O)COC1=CC=C(F)C=C1	20	uM	1652	90.4416	-1.27399	1449	86.7973	-1.73851	1257	86.1807	-1.66265	1216	84.6815	-1.85229	5.4627e+08	81.1892	-2.89708	6.38455e+08	107.918	0.89892	0.855613	74.9921	-4.22307
HEK-BiFC#20	ChemDiv	N-[(2,4-dimethoxyphenyl)methyl]-5-ethyl-2-methyl-4-oxo-4H,5H-thieno[3,2-c]pyridine-3-carboxamide	CCN1C=CC2=C(C(C(=O)NCC3=CC=C(OC)C=C3OC)=C(C)S2)C1=O	20	uM	1728	103.749	0.422864	1552	104.6	0.498758	1430	114.309	1.78059	1397	114.213	1.72181	613782522	103.128	0.225032	711874440	135.939	1.62354	0.862206	75.0303	-3.63678
HEK-BiFC#20	ChemDiv	2-(2H-1,3-benzodioxol-5-yl)-5-propyl-1,3,4-oxadiazole	CCCC1=NN=C(O1)C1=CC2=C(OCO2)C=C1	20	uM	1707	102.973	0.434689	1390	98.0103	-0.275868	1290	102.32	0.324758	1181	97.7978	-0.300392	4.49224e+08	85.8925	-1.74453	6.45492e+08	113.843	1.66553	0.695941	75.1957	-3.07779
HEK-BiFC#20	ChemDiv	N-(4-methoxy-2-methylphenyl)-5H,6H,8H-imidazo[2,1-c][1,4]thiazine-2-carboxamide	COC1=CC(C)=C(NC(=O)C2=CN3CCSCC3=N2)C=C1	20	uM	1681	100.927	0.104552	1480	99.7473	-0.0274043	1333	106.555	0.815688	1292	105.628	0.681853	5.69591e+08	95.7024	-0.309218	6.58546e+08	125.755	1.1635	0.864922	75.2666	-3.60236
HEK-BiFC#20	ChemDiv	tert-butyl 4-{6-hydroxy-8-thia-3,5-diazatricyclo[7.4.0.0²,⁷]trideca-1(9),2(7),3,5-tetraen-4-yl}piperidine-1-carboxylate	CC(C)(C)OC(=O)N1CCC(CC1)C1=NC2=C(SC3=C2CCCC3)C(O)=N1	20	uM	1570	92.1818	-1.04076	1353	91.5697	-1.02901	1272	97.2268	-0.379975	1204	95.4278	-0.612154	4.56911e+08	83.7805	-2.3155	6.48513e+08	111.008	1.43485	0.704551	75.3314	-4.64737
HEK-BiFC#20	ChemDiv	N-[2-(4-chloro-3,5-dimethyl-1H-pyrazol-1-yl)ethyl]-2-[3-(trifluoromethyl)-1H,4H,5H,6H-cyclopenta[c]pyrazol-1-yl]butanamide	CCC(N1N=C(C2=C1CCC2)C(F)(F)F)C(=O)NCCN1N=C(C)C(Cl)=C1C	20	uM	1580	84.5909	-1.14111	1413	82.5667	-1.20173	1192	84.0658	-1.1419	1160	82.9905	-1.17127	6.08464e+08	83.3175	-1.31587	8.52233e+08	110.597	0.862386	0.713965	75.3706	-4.58923
HEK-BiFC#20	ChemDiv	N-cycloheptyl-5-(propan-2-yl)-4H,5H,6H-thieno[2,3-c]pyrrole-2-carboxamide	CC(C)N1CC2=C(C1)C=C(S2)C(=O)NC1CCCCCC1	20	uM	1791	107.531	0.849537	1604	108.104	0.878764	1449	115.827	1.96959	1402	114.621	1.77133	6.23096e+08	104.692	0.337623	7.18754e+08	137.253	1.68289	0.866911	75.4398	-3.57714
HEK-BiFC#20	ChemDiv	1-{6-chloro-[1,2,4]triazolo[4,3-a]pyridin-3-yl}-N-(2,4-dimethoxyphenyl)piperidine-3-carboxamide	COC1=CC(OC)=C(NC(=O)C2CCCN(C2)C2=NN=C3C=CC(Cl)=CN23)C=C1	20	uM	1758	98.4529	-0.183553	1622	99.4615	-0.059362	1574	106.782	0.629292	1518	105.004	0.455522	6.9024e+08	100.57	0.0593899	9.03676e+08	132.123	2.28955	0.763814	75.4765	-3.05016
HEK-BiFC#20	ChemDiv	5-[(4-fluorophenyl)methyl]-2-methyl-4-oxo-N-(propan-2-yl)-4H,5H-thieno[3,2-c]pyridine-3-carboxamide	CC(C)NC(=O)C1=C(C)SC2=C1C(=O)N(CC1=CC=C(F)C=C1)C=C2	20	uM	1667	100.086	0.0097356	1509	101.702	0.184522	1346	107.594	0.945005	1318	107.754	0.939366	5.59321e+08	93.977	-0.433368	6.4159e+08	122.517	1.01723	0.871774	75.8629	-3.5155
HEK-BiFC#20	ChemDiv	6-cyclopropyl-3-[4-(2-methoxyphenyl)piperazine-1-carbonyl]-4H,5H,6H,7H-[1,2]thiazolo[4,3-d]pyrimidine-5,7-dione	COC1=C(C=CC=C1)N1CCN(CC1)C(=O)C1=C2NC(=O)N(C3CC3)C(=O)C2=NS1	20	uM	1909	114.616	1.6487	1707	115.046	1.63147	1519	121.423	2.66591	1483	121.244	2.57358	6.59244e+08	110.766	0.774629	7.5401e+08	143.985	1.98703	0.874317	76.0842	-3.48328
HEK-BiFC#20	ChemDiv	3-{[(3-chlorophenyl)methyl]sulfanyl}imidazo[1,5-a]pyridine	ClC1=CC(CSC2=NC=C3C=CC=CN23)=CC=C1	20	uM	1742	89.684	-1.40629	1601	90.6456	-1.27236	1503	100.832	0.10696	1458	99.4543	-0.0682052	6.73098e+08	92.6838	-1.12325	1.03304e+09	121.378	2.46861	0.651569	76.0903	-3.75291
HEK-BiFC#20	ChemDiv	N,N,5-trimethyl-2-[1-(4-methylbenzoyl)piperidin-4-yl]-1,3-oxazole-4-carboxamide	CN(C)C(=O)C1=C(C)OC(=N1)C1CCN(CC1)C(=O)C1=CC=C(C)C=C1	20	uM	1865	111.974	1.35071	1676	112.957	1.40493	1509	120.624	2.56643	1472	120.344	2.46464	6.40395e+08	107.599	0.546763	7.31197e+08	139.629	1.79023	0.875817	76.2148	-3.46426
HEK-BiFC#20	ChemDiv	4-(4-methoxyphenyl)-1H-imidazole-1,2-diamine	COC1=CC=C(C=C1)C1=CN(N)C(N)=N1	20	uM	1897	97.6639	-0.318456	1726	97.7229	-0.309727	1543	103.516	0.451819	1503	102.524	0.315449	6.56194e+08	90.3561	-1.48061	1.00451e+09	118.026	2.08156	0.653244	76.286	-3.72219
HEK-BiFC#20	ChemDiv	6-chloro-4-[(2,3-dihydro-1,4-benzodioxin-6-yl)amino]quinoline-3-carbonitrile	ClC1=CC=C2N=CC(C#N)=C(NC3=CC4=C(OCCO4)C=C3)C2=C1	20	uM	2233	119.552	1.44788	1680	98.1685	-0.126253	673	47.4633	-3.76496	659	47.1472	-3.63943	4.62231e+08	63.2936	-2.89529	6.37697e+08	82.7559	-1.40337	0.724844	76.519	-4.37525
HEK-BiFC#20	ChemDiv	N-[(3,4-dimethoxyphenyl)methyl]-5H,6H,8H-imidazo[2,1-c][1,4]oxazine-2-carboxamide	COC1=C(OC)C=C(CNC(=O)C2=CN3CCOCC3=N2)C=C1	20	uM	1573	94.4426	-0.626888	1380	93.0076	-0.758185	1247	99.6803	-0.0397897	1212	99.0879	-0.110495	5.2881e+08	88.8504	-0.802234	5.97889e+08	114.172	0.640242	0.884461	76.9669	-3.35471
HEK-BiFC#20	ChemDiv	3-(2-methoxyphenyl)-N-[(1-methyl-1H-1,3-benzodiazol-5-yl)methyl]propanamide	COC1=C(CCC(=O)NCC2=CC=C3N(C)C=NC3=C2)C=CC=C1	20	uM	1765	103.631	0.483378	1479	100.097	0.0118751	1408	107.622	1.04436	1323	104.86	0.65062	4.77654e+08	87.5841	-1.77249	6.63363e+08	113.55	1.76617	0.72005	76.9886	-4.33517
HEK-BiFC#20	ChemDiv	N-cyclopropyl-2-methyl-4-oxo-5-propyl-4H,5H-thieno[3,2-c]pyridine-3-carboxamide	CCCN1C=CC2=C(C(C(=O)NC3CC3)=C(C)S2)C1=O	20	uM	1759	105.61	0.632814	1587	106.959	0.754531	1416	113.189	1.64132	1386	113.313	1.61286	6.06597e+08	101.92	0.138168	6.85482e+08	130.899	1.39587	0.884921	77.0069	-3.34888
HEK-BiFC#20	ChemDiv	6-(2-methoxybenzoyl)-2-methyl-5H,6H,7H,8H-pyrido[4,3-d]pyrimidine	COC1=C(C=CC=C1)C(=O)N1CCC2=NC(C)=NC=C2C1	20	uM	1998	102.234	0.299192	1886	103.256	0.416116	1788	108.218	1.08916	1756	107.586	0.988411	7.4859e+08	99.6464	-0.0477516	1.10423e+09	128.752	2.49018	0.677931	77.0427	-4.10536
HEK-BiFC#20	ChemDiv	N-(cyclopropylmethyl)-5-[(4-fluorophenyl)methyl]-2-methyl-4-oxo-4H,5H-thieno[3,2-c]pyridine-3-carboxamide	CC1=C(C(=O)NCC2CC2)C2=C(S1)C=CN(CC1=CC=C(F)C=C1)C2=O	20	uM	1862	111.794	1.33039	1654	111.474	1.24415	1489	119.025	2.36749	1437	117.483	2.11798	6.02777e+08	101.278	0.0919842	6.80812e+08	130.007	1.35558	0.88538	77.0469	-3.34306
HEK-BiFC#20	ChemDiv	4-oxo-N-[2-(piperidin-1-yl)ethyl]-4H,5H-[1,2,3]triazolo[1,5-a]quinoxaline-3-carboxamide	O=C(NCCN1CCCCC1)C1=C2N(N=N1)C1=CC=CC=C1NC2=O	20	uM	1599	96.0036	-0.450801	1448	97.5906	-0.261254	1304	104.237	0.527213	1272	103.993	0.483766	5.83996e+08	98.1228	-0.135069	6.56616e+08	125.387	1.14685	0.889402	77.397	-3.29208
HEK-BiFC#20	ChemDiv	N-[(2H-1,3-benzodioxol-5-yl)methyl]-5-ethyl-2-methyl-4-oxo-4H,5H-thieno[3,2-c]pyridine-3-carboxamide	CCN1C=CC2=C(C(C(=O)NCC3=CC4=C(OCO4)C=C3)=C(C)S2)C1=O	20	uM	1660	99.666	-0.0376726	1484	100.017	0.00182695	1336	106.795	0.845531	1304	106.609	0.800705	533825290	89.6931	-0.741599	5.99864e+08	114.55	0.65728	0.88991	77.4411	-3.28565
HEK-BiFC#20	ChemDiv	2-fluoro-N-{2-[1-(2-methoxyethyl)-1H-pyrrolo[2,3-b]pyridin-3-yl]ethyl}benzamide	COCCN1C=C(CCNC(=O)C2=C(F)C=CC=C2)C2=CC=CN=C12	20	uM	1882	96.2983	-0.495798	1749	95.7553	-0.542503	1675	101.379	0.182738	1647	100.908	0.11825	6.89959e+08	91.842	-1.10176	1.01142e+09	117.93	1.55294	0.68217	77.5244	-4.01922
HEK-BiFC#20	ChemDiv	N-(2-fluorophenyl)-2-methyl-6-[(pyrrolidin-1-yl)methyl]-4H-thieno[3,2-b]pyrrole-5-carboxamide	CC1=CC2=C(S1)C(CN1CCCC1)=C(N2)C(=O)NC1=CC=CC=C1F	20	uM	1617	94.9414	-0.673407	1395	94.4122	-0.682046	1370	104.718	0.646383	1282	101.61	0.215547	4.81708e+08	88.3274	-1.66638	6.64016e+08	113.662	1.78074	0.725446	77.5655	-4.22647
HEK-BiFC#20	ChemDiv	2-{1-ethyl-1H-pyrrolo[2,3-b]pyridin-3-yl}-N-[(pyridin-3-yl)methyl]acetamide	CCN1C=C(CC(=O)NCC2=CN=CC=C2)C2=CC=CN=C12	20	uM	2053	105.048	0.676127	1930	105.665	0.723994	1822	110.276	1.36189	1795	109.975	1.29975	7.79078e+08	103.705	0.500337	1.13886e+09	132.79	2.83991	0.684087	77.7422	-3.98026
HEK-BiFC#20	ChemDiv	5-ethyl-N-[(3-fluorophenyl)methyl]-2-methyl-4-oxo-4H,5H-furo[3,2-c]pyridine-3-carboxamide	CCN1C=CC2=C(C(C(=O)NCC3=CC(F)=CC=C3)=C(C)O2)C1=O	20	uM	1764	105.91	0.666677	1550	104.465	0.484142	1397	111.671	1.45232	1357	110.942	1.32564	5.78294e+08	97.1647	-0.204006	6.47026e+08	123.556	1.06413	0.893771	77.7772	-3.2367
HEK-BiFC#20	ChemDiv	N-{2-[(4-amino-1,2,5-oxadiazol-3-yl)formamido]ethyl}-2-ethylbutanamide	CCC(CC)C(=O)NCCNC(=O)C1=NON=C1N	20	uM	1703	99.9908	-0.00122127	1478	100.03	0.00361417	1378	105.329	0.730167	1308	103.671	0.491447	4.92917e+08	90.3827	-1.37297	6.77544e+08	115.977	2.08258	0.727505	77.7857	-4.185
HEK-BiFC#20	ChemDiv	3-(4-fluorophenyl)-N-(propan-2-yl)-1,2-thiazole-5-carboxamide	CC(C)NC(=O)C1=CC(=NS1)C1=CC=C(F)C=C1	20	uM	1788	107.351	0.82922	1597	107.633	0.827609	1457	116.467	2.04917	1407	115.03	1.82085	6.04313e+08	101.536	0.110549	6.742e+08	128.745	1.29854	0.896341	78.0007	-3.20414
HEK-BiFC#20	ChemDiv	N-butyl-N,2,5-trimethyl-4-oxo-4H,5H-thieno[3,2-c]pyridine-3-carboxamide	CCCCN(C)C(=O)C1=C(C)SC2=C1C(=O)N(C)C=C2	20	uM	1564	93.9022	-0.687842	1371	92.401	-0.823956	1256	100.4	0.0497371	1210	98.9244	-0.130304	5.01693e+08	84.2944	-1.13005	5.58583e+08	106.667	0.301161	0.898154	78.1585	-3.18116
HEK-BiFC#20	ChemDiv	(Z)-[amino(4-chlorophenyl)methylidene]amino 2H-1,3-benzodioxole-5-carboxylate	N\C(=N/OC(=O)C1=CC2=C(OCO2)C=C1)C1=CC=C(Cl)C=C1	20	uM	1621	86.1962	-1.10189	1356	82.2597	-1.26032	1555	86.5527	-1.02642	1349	82.4446	-1.23427	3.78461e+08	70.1074	-1.97032	8.85081e+08	89.5183	-0.720313	0.427601	78.3097	-5.20227
HEK-BiFC#20	ChemDiv	6-(3,5-dimethyl-1H-pyrazol-1-yl)-N-(4-hydroxyphenyl)pyridine-3-carboxamide	CC1=NN(C(C)=C1)C1=CC=C(C=N1)C(=O)NC1=CC=C(O)C=C1	20	uM	1557	91.4185	-1.14237	1390	94.0739	-0.72335	1369	104.641	0.63591	1303	103.274	0.438389	5.07346e+08	93.0284	-0.995257	6.9176e+08	118.411	2.39975	0.733414	78.4174	-4.06598
HEK-BiFC#20	ChemDiv	N-(4-chloro-2-fluorophenyl)-4-[4-(dimethylcarbamoyl)-5-methyl-1,3-oxazol-2-yl]piperidine-1-carboxamide	CN(C)C(=O)C1=C(C)OC(=N1)C1CCN(CC1)C(=O)NC1=CC=C(Cl)C=C1F	20	uM	1713	102.848	0.321275	1524	102.713	0.294139	1376	109.992	1.24343	1342	109.716	1.17707	5.73836e+08	96.4158	-0.257891	6.35131e+08	121.284	0.961507	0.903493	78.6232	-3.11348
HEK-BiFC#20	ChemDiv	8-(4-chloro-3-methyl-1,2-oxazole-5-carbonyl)-1,4-dioxa-8-azaspiro[4.5]decane	CC1=NOC(C(=O)N2CCC3(CC2)OCCO3)=C1Cl	20	uM	1891	95.5488	-0.604354	1717	96.4014	-0.478796	1841	97.0624	-0.394673	1711	96.8325	-0.418273	5.88216e+08	93.6128	-1.11488	1.25426e+09	118.835	2.85899	0.468974	78.6688	-5.29894
HEK-BiFC#20	ChemDiv	6-(2-methylpropyl)-3-(morpholine-4-carbonyl)-4H,5H,6H,7H-[1,2]thiazolo[4,3-d]pyrimidine-5,7-dione	CC(C)CN1C(=O)NC2=C(SN=C2C1=O)C(=O)N1CCOCC1	20	uM	1758	105.55	0.626042	1552	104.6	0.498758	1398	111.751	1.46227	1353	110.615	1.28602	5.65559e+08	95.025	-0.357964	6.24433e+08	119.241	0.869226	0.905715	78.8165	-3.08533
HEK-BiFC#20	ChemDiv	N,N-diethyl-3-{[2-(4-fluorophenyl)imidazo[1,2-a]pyrazin-3-yl]amino}propanamide	CCN(CC)C(=O)CCNC1=C(N=C2C=NC=CN12)C1=CC=C(F)C=C1	20	uM	1919	115.216	1.71643	1765	118.955	2.05532	1681	134.373	4.27739	1626	132.935	3.98991	7.07243e+08	118.831	1.3549	7.80357e+08	149.016	2.21431	0.906307	78.868	-3.07782
HEK-BiFC#20	ChemDiv	4-amino-N-(4-ethoxyphenyl)-2-(thiomorpholin-4-yl)pyrimidine-5-carboxamide	CCOC1=CC=C(NC(=O)C2=C(N)N=C(N=C2)N2CCSCC2)C=C1	20	uM	1828	93.5352	-0.86588	1723	94.3318	-0.724431	1656	100.229	0.0303311	1626	99.6209	-0.0493956	7.14367e+08	95.0909	-0.662984	1028932301	119.973	1.72981	0.69428	78.9006	-3.77312
HEK-BiFC#20	ChemDiv	2-[3-(1H-1,2,3-benzotriazol-1-yl)-2-hydroxypropyl]-2,3-dihydro-1H-isoindole-1,3-dione	OC(CN1N=NC2=C1C=CC=C2)CN1C(=O)C2=C(C=CC=C2)C1=O	20	uM	1878	99.8621	-0.0110096	1675	101.611	0.114477	1815	101.025	0.0781993	1669	102.002	0.140721	5.21965e+08	96.6906	-0.218132	1.21083e+09	122.465	1.54382	0.431081	78.947	-5.0494
HEK-BiFC#20	ChemDiv	N-tert-butyl-5H,6H,8H-imidazo[2,1-c][1,4]oxazine-2-carboxamide	CC(C)(C)NC(=O)C1=CN2CCOCC2=N1	20	uM	1841	110.533	1.18817	1649	111.137	1.20762	1444	115.428	1.91985	1409	115.194	1.84066	6.19561e+08	104.098	0.294886	6.82785e+08	130.384	1.3726	0.907402	78.9633	-3.06395
HEK-BiFC#20	ChemDiv	3-({2-methylimidazo[1,2-a]pyrazin-3-yl}amino)-N-[4-(trifluoromethoxy)phenyl]propanamide	CC1=C(NCCC(=O)NC2=CC=C(OC(F)(F)F)C=C2)N2C=CN=CC2=N1	20	uM	1753	105.25	0.592179	1593	107.363	0.798378	1497	119.664	2.44706	1454	118.873	2.28636	6.72236e+08	112.949	0.931693	7.3914e+08	141.146	1.85875	0.909483	79.1444	-3.03756
HEK-BiFC#20	ChemDiv	N-[1-(4-fluorophenyl)ethyl]-2-methyl-4-oxo-5-propyl-4H,5H-thieno[3,2-c]pyridine-3-carboxamide	CCCN1C=CC2=C(C(C(=O)NC(C)C3=CC=C(F)C=C3)=C(C)S2)C1=O	20	uM	1743	104.649	0.524453	1567	105.611	0.608375	1399	111.831	1.47222	1371	112.087	1.4643	5.39003e+08	90.5632	-0.678999	5.92341e+08	113.113	0.592381	0.909954	79.1854	-3.0316
HEK-BiFC#20	ChemDiv	(4aS,10bS)-9-chloro-5-(4-methoxyphenyl)-2H,3H,4H,4aH,5H,6H,10bH-pyrano[3,2-c]quinoline	COC1=CC=C(C=C1)C1NC2=CC=C(Cl)C=C2[C@H]2OCCC[C@@H]12	20	uM	1839	94.6779	-0.725518	1609	91.0986	-1.21075	1398	93.7881	-0.798295	1344	91.678	-1.04013	6.24442e+08	85.984	-2.15185	9.20263e+08	108.127	0.938428	0.678548	79.2409	-3.25838
HEK-BiFC#20	ChemDiv	2-benzyl-N-cyclopropyl-3-oxo-1,2,3,4-tetrahydroisoquinoline-1-carboxamide	O=C(NC1CC1)C1N(CC2=CC=CC=C2)C(=O)CC2=CC=CC=C12	20	uM	1924	98.4474	-0.207957	1741	95.3173	-0.598481	1469	88.9107	-1.46968	1448	88.7153	-1.47039	7.20882e+08	95.9582	-0.545855	1033423690	120.496	1.77517	0.697567	79.2742	-3.70631
HEK-BiFC#20	ChemDiv	3-[2-(dimethylamino)ethyl]-2-sulfanylidene-1H,2H,3H,4H-pyrido[2,3-d]pyrimidin-4-one	CN(C)CCN1C(=S)NC2=C(C=CC=N2)C1=O	20	uM	1841	94.7809	-0.711482	1686	95.4582	-0.61777	1548	103.851	0.494927	1509	102.933	0.366603	7.08683e+08	97.5837	-0.370967	1.0439e+09	122.654	2.61599	0.678877	79.2794	-3.25234
HEK-BiFC#20	ChemDiv	N-[(2-chloro-4-fluorophenyl)methyl]-1-(3-acetamido-1,2,4-thiadiazol-5-yl)piperidine-4-carboxamide	CC(=O)NC1=NSC(=N1)N1CCC(CC1)C(=O)NCC1=C(Cl)C=C(F)C=C1	20	uM	1668	100.146	0.0165082	1474	99.3429	-0.0712511	1296	103.597	0.447634	1274	104.157	0.503575	5.59697e+08	94.0401	-0.42883	6.13702e+08	117.192	0.776651	0.912001	79.3635	-3.00566
HEK-BiFC#20	ChemDiv	N-{2-[1-(2-methylpropyl)-1H-pyrrolo[2,3-b]pyridin-3-yl]ethyl}cyclopentanecarboxamide	CC(C)CN1C=C(CCNC(=O)C2CCCC2)C2=CC=CN=C12	20	uM	1900	97.2193	-0.372438	1792	98.1095	-0.241623	1720	104.102	0.543703	1693	103.726	0.485474	7.60861e+08	101.28	0.172836	1.08443e+09	126.443	2.29023	0.701625	79.7353	-3.62385
HEK-BiFC#20	ChemDiv	3-(1,2,3,4-tetrahydroquinoline-1-carbonyl)-1H-isothiochromen-1-one	O=C(N1CCCC2=C1C=CC=C2)C1=CC2=C(C=CC=C2)C(=O)S1	20	uM	1703	99.9908	-0.00122127	1465	99.1498	-0.103778	1375	105.1	0.698748	1299	102.957	0.395943	5.01196e+08	91.9008	-1.15625	6.70797e+08	114.822	1.93204	0.747165	79.8877	-3.78899
HEK-BiFC#20	ChemDiv	N-benzyl-2-ethyl-4-methyl-4H-thieno[3,2-b]pyrrole-5-carboxamide	CCC1=CC2=C(S1)C=C(N2C)C(=O)NCC1=CC=CC=C1	20	uM	1810	91.456	-1.16004	1581	88.7657	-1.49475	1727	91.052	-1.20217	1569	88.7961	-1.47949	5.36897e+08	85.4454	-2.54048	1.12273e+09	106.373	0.967364	0.478206	80.2174	-4.91425
HEK-BiFC#20	ChemDiv	N-(2-{3-methyl-3H-imidazo[4,5-b]pyridin-2-yl}ethyl)-3-(trifluoromethyl)benzamide	CN1C(CCNC(=O)C2=CC(=CC=C2)C(F)(F)F)=NC2=CC=CN=C12	20	uM	2025	103.615	0.484233	1897	103.858	0.493085	1832	110.881	1.4421	1801	110.343	1.34765	7.71012e+08	102.631	0.355333	1.08931e+09	127.013	2.33956	0.707798	80.4368	-3.4984
HEK-BiFC#20	ChemDiv	2-(3-methylphenoxy)-1-[5-(1,2-oxazol-5-yl)-2,3-dihydro-1H-indol-1-yl]ethan-1-one	CC1=CC(OCC(=O)N2CCC3=CC(=CC=C23)C2=CC=NO2)=CC=C1	20	uM	1527	89.6571	-1.37686	1323	89.5394	-1.27683	1285	98.2205	-0.243826	1218	96.5374	-0.463592	4.71899e+08	86.5288	-1.92315	6.27153e+08	107.352	0.958261	0.752447	80.4525	-3.6826
HEK-BiFC#20	ChemDiv	ethyl 2-({2-[3-(propan-2-yl)-1,2-oxazol-5-yl]pyrrolidine-1-carbonyl}amino)acetate	CCOC(=O)CNC(=O)N1CCCC1C1=CC(=NO1)C(C)C	20	uM	1628	83.8149	-2.20638	1452	82.2095	-2.41982	1342	90.0312	-1.2811	1295	88.3356	-1.45789	6.51584e+08	89.7214	-1.57805	945306340	111.069	1.27822	0.689284	80.4947	-3.06159
HEK-BiFC#20	ChemDiv	6-[(2H-1,3-benzodioxol-5-yl)methoxy]-4-ethyl-8-oxa-3,5-diazatricyclo[7.4.0.0²,⁷]trideca-1(13),2(7),3,5,9,11-hexaene	CCC1=NC2=C(OC3=CC=CC=C23)C(OCC2=CC3=C(OCO3)C=C2)=N1	20	uM	1684	86.698	-1.81336	1507	85.3235	-1.99626	1413	94.7944	-0.668973	1353	92.292	-0.963398	6.21621e+08	85.5955	-2.2115	9.01462e+08	105.917	0.683333	0.68957	80.528	-3.05635
HEK-BiFC#20	ChemDiv	9-methyl-6-(morpholine-4-carbonyl)-2-oxa-9-azatricyclo[9.4.0.0³,⁸]pentadeca-1(11),3,5,7,12,14-hexaen-10-one	CN1C2=CC(=CC=C2OC2=C(C=CC=C2)C1=O)C(=O)N1CCOCC1	20	uM	1730	101.576	0.209814	1497	101.316	0.160572	1399	106.934	0.950101	1326	105.097	0.682455	5.17794e+08	94.9443	-0.721756	6.87061e+08	117.606	2.29491	0.753637	80.5797	-3.65863
HEK-BiFC#20	ChemDiv	N-cycloheptyl-1-[(5-methyl-1,2,4-oxadiazol-3-yl)methyl]-1H-pyrrole-2-carboxamide	CC1=NC(CN2C=CC=C2C(=O)NC2CCCCCC2)=NO1	20	uM	1501	88.1305	-1.58008	1289	87.2383	-1.55771	1193	91.1883	-1.20735	1135	89.9589	-1.34435	4.40917e+08	80.8479	-2.73415	5.85022e+08	100.14	0.0182523	0.753676	80.5839	-3.65783
HEK-BiFC#20	ChemDiv	1-[(3-fluorophenyl)methyl]-3-[(2-methoxypyridin-3-yl)methyl]-3-methylurea	COC1=NC=CC=C1CN(C)C(=O)NCC1=CC=CC(F)=C1	20	uM	1781	97.5039	-0.332692	1608	96.3217	-0.484358	1426	97.7675	-0.268602	1393	97.0077	-0.361827	6.1106e+08	90.8186	-1.41404	6.63777e+08	112.198	1.38485	0.920581	80.6864	-3.26148
HEK-BiFC#20	ChemDiv	4-amino-N-[(4-ethoxyphenyl)methyl]-2-(pyrrolidin-1-yl)pyrimidine-5-carboxamide	CCOC1=CC=C(CNC(=O)C2=C(N)N=C(N=C2)N2CCCC2)C=C1	20	uM	1793	91.7444	-1.10575	1690	92.5251	-0.955339	1647	99.6841	-0.0418619	1614	98.8857	-0.145193	6.63683e+08	88.3442	-1.57413	9.34668e+08	108.981	0.777876	0.710073	80.6954	-3.45216
HEK-BiFC#20	ChemDiv	N-(3,5-dichlorophenyl)-1H,4H,5H,6H,7H-imidazo[4,5-c]pyridine-5-carboxamide	ClC1=CC(NC(=O)N2CCC3=C(C2)N=CN3)=CC(Cl)=C1	20	uM	1716	87.8044	-1.63346	1591	87.105	-1.64806	1494	90.4239	-1.26914	1467	89.8794	-1.31871	6.92361e+08	92.1617	-1.05858	972472644	113.389	1.15965	0.711959	80.9098	-3.41383
HEK-BiFC#20	ChemDiv	2-(3-fluorophenyl)-4-methyl-7-propyl-5H,6H,7H-pyrrolo[2,3-d]pyrimidin-6-one	CCCN1C(=O)CC2=C(C)N=C(N=C12)C1=CC(F)=CC=C1	20	uM	1766	90.3628	-1.29079	1667	91.2659	-1.11628	1638	99.1394	-0.114055	1602	98.1505	-0.240991	7.26492e+08	96.705	-0.445	1.01998e+09	118.928	1.63936	0.712265	80.9445	-3.40762
HEK-BiFC#20	ChemDiv	2-acetamido-N-{[1-(propan-2-yl)-1H-1,3-benzodiazol-5-yl]methyl}acetamide	CC(C)N1C=NC2=CC(CNC(=O)CNC(C)=O)=CC=C12	20	uM	2045	104.639	0.6213	1931	105.72	0.730991	1854	112.213	1.61858	1825	111.813	1.53925	7.39761e+08	98.4711	-0.206478	1.03629e+09	120.831	1.80414	0.713853	81.125	-3.37534
HEK-BiFC#20	ChemDiv	N-[3-(5-methylthiophen-2-yl)-1,2-oxazol-5-yl]cyclopropanecarboxamide	CC1=CC=C(S1)C1=NOC(NC(=O)C2CC2)=C1	20	uM	1657	84.7855	-2.03781	1471	80.5352	-2.48773	1457	88.1844	-1.56593	1393	85.3456	-1.90946	5.59967e+08	74.5384	-3.43863	7.82643e+08	91.2555	-0.757352	0.715482	81.3101	-3.34224
HEK-BiFC#20	ChemDiv	2-methoxy-N-{2-[1-(2-methylpropyl)-1H-pyrrolo[2,3-b]pyridin-3-yl]ethyl}acetamide	COCC(=O)NCCC1=CN(CC(C)C)C2=NC=CC=C12	20	uM	1821	93.1771	-0.913853	1687	92.3609	-0.976331	1570	95.0237	-0.659513	1547	94.7808	-0.680063	6.70209e+08	89.2129	-1.45681	9.3338e+08	108.831	0.764867	0.718045	81.6014	-3.29014
HEK-BiFC#20	ChemDiv	N-{[1-(propan-2-yl)-1H-1,3-benzodiazol-5-yl]methyl}-3-(trifluoromethyl)benzamide	CC(C)N1C=NC2=CC(CNC(=O)C3=CC(=CC=C3)C(F)(F)F)=CC=C12	20	uM	2092	107.044	0.943409	1957	107.143	0.912918	1888	114.271	1.8913	1861	114.019	1.82664	7.69872e+08	102.479	0.334833	1.06793e+09	124.52	2.12365	0.7209	81.9259	-3.23213
HEK-BiFC#20	ChemDiv	1-[(4-methoxyphenyl)methyl]-3-(2-{1-methyl-1H-pyrrolo[2,3-b]pyridin-3-yl}ethyl)urea	COC1=CC=C(CNC(=O)NCCC2=CN(C)C3=NC=CC=C23)C=C1	20	uM	1874	95.889	-0.550625	1746	95.591	-0.563495	1642	99.3815	-0.0819691	1614	98.8857	-0.145193	6.84807e+08	91.1561	-1.19438	9.48957e+08	110.648	0.922175	0.721642	82.0101	-3.21705
HEK-BiFC#20	ChemDiv	2-(methylsulfanyl)-N-{[1-(propan-2-yl)-1H-1,3-benzodiazol-5-yl]methyl}pyridine-3-carboxamide	CSC1=C(C=CC=N1)C(=O)NCC1=CC=C2N(C=NC2=C1)C(C)C	20	uM	1889	96.6565	-0.447825	1782	97.562	-0.311595	1733	104.889	0.647982	1702	104.277	0.557322	7.62438e+08	101.49	0.201184	1.05529e+09	123.046	1.99603	0.722488	82.1063	-3.19985
HEK-BiFC#20	ChemDiv	N-[2-(cyclohex-1-en-1-yl)ethyl]-2-[3-oxo-8-(thiomorpholin-4-yl)-2H,3H-[1,2,4]triazolo[4,3-a]pyrazin-2-yl]acetamide	O=C(CN1N=C2N(C=CN=C2N2CCSCC2)C1=O)NCCC1=CCCCC1	20	uM	1890	96.7077	-0.440971	1764	96.5765	-0.437545	1646	99.6236	-0.0498833	1614	98.8857	-0.145193	7.15473e+08	95.2382	-0.643094	9.90016e+08	115.435	1.33681	0.722689	82.1291	-3.19578
HEK-BiFC#20	ChemDiv	4-[2-(4-chlorophenyl)-2-oxoethyl]-2,3,4,5-tetrahydro-1,4-benzoxazepine-3,5-dione	[H]C([H])(N1C(=O)COC2=C(C=CC=C2)C1=O)C(=O)C1=CC=C(Cl)C=C1	20	uM	1766	103.69	0.491194	1494	101.112	0.13579	1394	106.552	0.897736	1321	104.701	0.629397	5.06825e+08	92.9328	-1.00891	6.5929e+08	112.853	1.67529	0.768743	82.1949	-3.35434
HEK-BiFC#20	ChemDiv	N-cycloheptyl-2-{12-ethyl-9-oxo-5-oxa-1,10,11-triazatricyclo[6.4.0.0²,⁶]dodeca-2(6),3,7,11-tetraen-10-yl}propanamide	CCC1=NN(C(C)C(=O)NC2CCCCCC2)C(=O)C2=CC3=C(C=CO3)N12	20	uM	2057	103.936	0.534464	1880	105.553	0.738854	2008	105.867	0.78824	1873	106.001	0.792407	6.14053e+08	97.7247	-0.397158	1.25207e+09	118.627	2.82746	0.490431	82.268	-4.40484
HEK-BiFC#20	ChemDiv	4-(5-amino-4-ethyl-1,2-oxazol-3-yl)-N-(4-methoxyphenyl)piperidine-1-carboxamide	CCC1=C(N)ON=C1C1CCN(CC1)C(=O)NC1=CC=C(OC)C=C1	20	uM	1749	89.493	-1.4073	1601	87.6525	-1.57809	1546	93.5711	-0.852027	1515	92.8202	-0.935523	6.2443e+08	83.1192	-2.27977	8.56649e+08	99.8845	-0.0100037	0.728922	82.8375	-3.0691
HEK-BiFC#20	ChemDiv	[5-(hydroxymethyl)-2-(4-methoxyphenyl)-1,3-dioxan-5-yl]methanol	COC1=CC=C(C=C1)C1OCC(CO)(CO)CO1	20	uM	1579	92.7102	-0.97042	1364	92.3142	-0.938135	1234	94.3222	-0.777951	1185	93.9218	-0.813773	4.53399e+08	83.1365	-2.40743	5.84275e+08	100.012	0.00157954	0.776002	82.971	-3.20812
HEK-BiFC#20	ChemDiv	1-(furan-3-carbonyl)-5-(2-methyl-1,3-thiazol-4-yl)-2,3-dihydro-1H-indole	CC1=NC(=CS1)C1=CC=C2N(CCC2=C1)C(=O)C1=COC=C1	20	uM	1489	87.4259	-1.67387	1271	86.02	-1.7064	1222	93.405	-0.903627	1154	91.4648	-1.14273	4.99552e+08	91.5993	-1.19929	6.43401e+08	110.133	1.32078	0.776424	83.0161	-3.19962
HEK-BiFC#20	ChemDiv	1-(4-ethoxyphenyl)-3-(2-{1H-pyrrolo[2,3-b]pyridin-3-yl}ethyl)urea	[H]N1C=C(CCNC(=O)NC2=CC=C(OCC)C=C2)C2=CC=CN=C12	20	uM	2098	107.351	0.984529	1948	106.65	0.849943	1717	103.921	0.519639	1697	103.971	0.517406	7.29111e+08	97.0535	-0.397933	9.976e+08	116.319	1.4134	0.730865	83.0583	-3.02962
HEK-BiFC#20	ChemDiv	N-(2-{1-methyl-1H-pyrrolo[2,3-b]pyridin-3-yl}ethyl)-2-(phenylsulfanyl)acetamide	CN1C=C(CCNC(=O)CSC2=CC=CC=C2)C2=CC=CN=C12	20	uM	2054	105.099	0.682981	1920	105.117	0.654021	1797	108.763	1.16135	1774	108.688	1.13211	7.78685e+08	103.652	0.493269	1.06345e+09	123.997	2.07836	0.732228	83.2132	-3.00192
HEK-BiFC#20	ChemDiv	(Z)-[amino(pyridin-3-yl)methylidene]amino 10H-phenothiazine-10-carboxylate	N\C(=N/OC(=O)N1C2=CC=CC=C2SC2=C1C=CC=C2)C1=CN=CC=C1	20	uM	1582	84.1224	-1.26743	1346	81.6531	-1.30342	1526	84.9385	-1.14962	1344	82.139	-1.25575	3.78041e+08	70.0296	-1.97546	8.30947e+08	84.0431	-1.09658	0.454952	83.3187	-4.00088
HEK-BiFC#20	ChemDiv	3-chloro-5-[(4-methoxyphenyl)amino]-1,2-thiazole-4-carbonitrile	COC1=CC=C(NC2=C(C#N)C(Cl)=NS2)C=C1	20	uM	2050	102.813	0.65238	1777	99.6565	-0.068105	1985	104.439	0.904589	1772	100.345	0.0648254	5.03001e+08	81.8454	-3.06492	1.0116e+09	97.1742	-0.300637	0.497233	83.9025	-3.04414
HEK-BiFC#20	ChemDiv	[(2H-1,3-benzodioxol-5-yl)methyl][2-(1H-indol-3-yl)ethyl]amine	C(CC1=CNC2=C1C=CC=C2)NCC1=CC2=C(OCO2)C=C1	20	uM	1757	93.4279	-0.524615	1588	96.3336	-0.260469	1721	95.7924	-0.321161	1586	96.929	-0.215916	5.43757e+08	100.727	0.0479466	1.18546e+09	119.899	1.36746	0.45869	84.0034	-3.83668
HEK-BiFC#20	ChemDiv	8-amino-3-hydroxy-2H,3H,4H,6H-pyrimido[2,1-b][1,3]thiazin-6-one	NC1=CC(=O)N2CC(O)CSC2=N1	20	uM	1927	102.468	0.196979	1742	105.676	0.403228	1881	104.698	0.358602	1738	106.218	0.437203	5.68723e+08	105.352	0.352779	1.23718e+09	125.13	1.72698	0.459692	84.1869	-3.79266
HEK-BiFC#20	ChemDiv	cyclohexyl 2-({4-oxo-1H,2H,3H,4H-cyclopenta[c]chromen-7-yl}oxy)acetate	O=C(COC1=CC=C2C3=C(CCC3)C(=O)OC2=C1)OC1CCCCC1	20	uM	2138	113.687	1.09261	1968	119.386	1.37723	2104	117.111	1.30602	1964	120.031	1.40829	6.45692e+08	119.61	1.29258	1.40372e+09	141.974	2.8845	0.459987	84.2409	-3.7797
HEK-BiFC#20	ChemDiv	1-(5-chloropyridin-2-yl)-3-(4-methyl-3-oxo-3,4-dihydro-2H-1,4-benzothiazin-6-yl)urea	CN1C(=O)CSC2=C1C=C(NC(=O)NC1=NC=C(Cl)C=C1)C=C2	20	uM	2108	106.513	0.884341	1889	106.058	0.806086	2060	108.609	1.15657	1884	106.623	0.874614	6.1318e+08	97.5857	-0.421415	1217490683	115.351	2.33016	0.503642	84.4843	-3.8543
HEK-BiFC#20	ChemDiv	2-{12-ethyl-9-oxo-5-oxa-1,10,11-triazatricyclo[6.4.0.0²,⁶]dodeca-2(6),3,7,11-tetraen-10-yl}-N-[3-(propylsulfanyl)propyl]acetamide	CCCSCCCNC(=O)CN1N=C(CC)N2C3=C(OC=C3)C=C2C1=O	20	uM	1954	98.7321	-0.172152	1768	99.2648	-0.0978135	1896	99.9621	-0.00509113	1760	99.6056	-0.0520798	6.05715e+08	96.3977	-0.628783	1.20213e+09	113.896	2.10929	0.503867	84.5219	-3.84494
HEK-BiFC#20	ChemDiv	1-[3-(benzyloxy)-2-hydroxypropyl]-3-ethyl-1H-1,3-benzodiazol-3-ium	CC[N+]1=CN(CC(O)COCC2=CC=CC=C2)C2=C1C=CC=C2	20	uM	1770	94.1192	-0.469434	1602	97.1829	-0.200133	1734	96.516	-0.265931	1600	97.7846	-0.15576	5.26006e+08	97.4391	-0.168795	1131106110	114.402	0.989697	0.465037	85.1656	-3.55791
HEK-BiFC#20	ChemDiv	3-(cyclohexylamino)-1-(furan-2-yl)-5,6,7,8-tetrahydroisoquinoline-4-carbonitrile	N#CC1=C(NC2CCCCC2)N=C(C2=CC=CO2)C2=C1CCCC2	20	uM	1956	104.01	0.320075	1771	107.435	0.52821	1927	107.259	0.554033	1771	108.235	0.578999	6.51858e+08	120.752	1.36786	1.39734e+09	141.329	2.84017	0.466499	85.4334	-3.4937
HEK-BiFC#20	ChemDiv	N2-(3-chlorophenyl)-6,6-dimethyl-1,6-dihydro-1,3,5-triazine-2,4-diamine	CC1(C)NC(NC2=CC(Cl)=CC=C2)=NC(N)=N1	20	uM	2134	113.475	1.07563	1938	117.566	1.24793	2080	115.775	1.20406	1935	118.258	1.28368	6.48785e+08	120.183	1.33035	1.37577e+09	139.148	2.69026	0.471579	86.3638	-3.27055
HEK-BiFC#20	ChemDiv	5,6-dichloro-2-(5-methyl-1,2-oxazol-3-yl)-2,3-dihydro-1H-isoindole-1,3-dione	CC1=CC(=NO1)N1C(=O)C2=C(C=C(Cl)C(Cl)=C2)C1=O	20	uM	1927	102.468	0.196979	1713	103.917	0.278246	1854	103.195	0.243892	1705	104.202	0.295408	5.78016e+08	107.074	0.46625	1.22545e+09	123.944	1.64546	0.471675	86.3814	-3.26633
HEK-BiFC#20	ChemDiv	N-(4-fluorophenyl)-2-methyl-5H,6H,7H-cyclopenta[d]pyrimidin-4-amine	CC1=NC2=C(CCC2)C(NC2=CC=C(F)C=C2)=N1	20	uM	1888	95.3972	-0.624935	1726	96.9067	-0.411564	1836	96.7987	-0.43009	1721	97.3984	-0.34354	635143496	101.081	0.188706	1233090206	116.829	2.55451	0.515083	86.4033	-3.37758
HEK-BiFC#20	ChemDiv	1-(1-{[4-(methylsulfanyl)phenyl]methyl}piperidin-4-yl)azepane	CSC1=CC=C(CN2CCC(CC2)N2CCCCCC2)C=C1	20	uM	1863	99.0645	-0.0746797	1637	99.3062	-0.0492925	1793	99.8	-0.0152681	1630	99.618	-0.0268552	5.47384e+08	101.399	0.0922342	1.15937e+09	117.26	1.18614	0.47214	86.4665	-3.24591
HEK-BiFC#20	ChemDiv	1-[3-(3-chlorophenoxy)-2-hydroxypropyl]-2,3-dimethyl-1H-1,3-benzodiazol-3-ium	CC1=[N+](C)C2=C(C=CC=C2)N1CC(O)COC1=CC=CC(Cl)=C1	20	uM	2095	111.401	0.910084	1898	115.139	1.07555	2041	113.604	1.03836	1894	115.752	1.10751	6.19398e+08	114.739	0.971526	1.31131e+09	132.628	2.24221	0.472351	86.5051	-3.23666
HEK-BiFC#20	ChemDiv	4-(2H-1,3-benzodioxol-5-yl)-1-cycloheptyl-3-hydroxy-1H,4H,6H,7H,8H-pyrazolo[3,4-e][1,4]thiazepin-7-one	OC1=NN(C2CCCCCC2)C2=C1C(SCC(=O)N2)C1=CC2=C(OCO2)C=C1	20	uM	1910	96.5088	-0.474007	1750	98.2542	-0.232278	1867	98.4331	-0.210507	1749	98.9831	-0.134286	5.80251e+08	92.3452	-1.33614	1.12178e+09	106.283	0.953684	0.517259	86.7685	-3.28688
HEK-BiFC#20	ChemDiv	methyl 2-{2-oxo-1H,2H,3H-pyrido[2,3-b][1,4]thiazin-1-yl}acetate	COC(=O)CN1C(=O)CSC2=NC=CC=C12	20	uM	1868	94.3866	-0.762142	1672	93.8749	-0.814957	1793	94.5317	-0.734672	1668	94.399	-0.739627	5.65434e+08	89.987	-1.74775	1092145347	103.475	0.527494	0.517728	86.847	-3.26737
HEK-BiFC#20	ChemDiv	2-methyl-1H-perimidine	CC1=NC2=CC=CC3=C2C(N1)=CC=C3	20	uM	1907	101.404	0.112086	1740	105.555	0.394609	1876	104.42	0.337359	1740	106.341	0.445797	5.59079e+08	103.566	0.235033	1.17405e+09	118.745	1.2882	0.476196	87.2093	-3.06776
HEK-BiFC#20	ChemDiv	N-(2,5-dimethoxyphenyl)-2-methyl-5H,6H,7H-cyclopenta[d]pyrimidin-4-amine	COC1=CC(NC2=NC(C)=NC3=C2CCC3)=C(OC)C=C1	20	uM	1910	96.5088	-0.474007	1639	92.0221	-1.06147	1804	95.1116	-0.656756	1634	92.4748	-0.99372	5.85766e+08	93.2228	-1.18294	1.12593e+09	106.676	1.01341	0.52025	87.2701	-3.16228
HEK-BiFC#20	ChemDiv	7-fluoro-4-(5-methylfuran-2-yl)-2-phenyl-1H-1,3,5-benzotriazepine	CC1=CC=C(O1)C1=NC2=C(NC(=N1)C1=CC=CC=C1)C=CC(F)=C2	20	uM	1819	91.9108	-1.0983	1595	89.5517	-1.39017	1736	91.5265	-1.13842	1588	89.8714	-1.33749	5.13803e+08	81.7701	-3.18201	9.85077e+08	93.3309	-1.01232	0.521586	87.4942	-3.10659
HEK-BiFC#20	ChemDiv	methyl 2-[(5-amino-1,3,4-thiadiazol-2-yl)(methyl)amino]acetate	COC(=O)CN(C)C1=NN=C(N)S1	20	uM	1915	96.7615	-0.439705	1756	98.5911	-0.187456	1873	98.7495	-0.168007	1753	99.2095	-0.104393	6.08162e+08	96.7871	-0.560802	1161824755	110.077	1.5296	0.523454	87.8077	-3.02873

## Sheet: Supplementary Table S4
Supplementary Table S4. Assay data for the candidate hit compounds from Chembridge’s Core set library.
cell line	Library	IUPAC name	Smile	cmpd_final	units (4)	Total Cells	POC_TotalCells	Z-score_TotalCells	Positive W2	POC_PositiveW2	Z-score_PositiveW2	Positive W3	POC_PositiveW3	Z-score_PositiveW3	Scoring 123	POC_Scoring123	Z-score_Scoring123	YFP Integrated Intensity	POC_YFP Integrated Intensity	Z-score_YFP Integrated Intensity	RFP Integrated Intensity	POC_RFP Integrated Intensity	Z-score_RFP Integrated Intensity	YFP/RFP	POC_YFP/RFP	Z-score_YFP/RFP
HEK-BiFC#20	ChemBridge	(3S)-N,N-dimethyl-1-(quinoxalin-5-ylcarbonyl)azepan-3-amine	CN(C)[C@H]1CCCCN(C1)C(=O)C1=CC=CC2=C1N=CC=N2	20	uM	1563	124.02	2.37254	4	0.345013	-10.1186	97	9.51388	-8.44625	4	0.400952	-9.30776	390144	0.0740616	-13.1724	1.6849e+07	3.57796	-6.50443	0.0231553	2.00261	-3.67206
HEK-BiFC#20	ChemBridge	(3-{[2-(3-methyl-1,2,4-oxadiazol-5-yl)pyrrolidin-1-yl]carbonyl}phenyl)[(3-methyl-2-thienyl)methyl]amine	CC1=C(CNC2=CC(=CC=C2)C(=O)N2CCCC2C2=NC(C)=NO2)SC=C1	20	uM	1539	127.101	1.79875	4	0.382603	-4.3494	82	8.65835	-4.16255	4	0.438311	-4.09062	446325	0.0964103	-4.35708	1.53466e+07	3.27581	-3.95042	0.029083	2.97002	-4.74539
HEK-BiFC#20	ChemBridge	3-[1-(4-chloro-2-methoxy-5-methylphenyl)-1H-imidazol-2-yl]pyridine	COC1=C(C=C(C)C(Cl)=C1)N1C=CN=C1C1=CN=CC=C1	20	uM	1801	148.739	3.23487	4	0.382603	-4.3494	102	10.7701	-4.06631	4	0.438311	-4.09062	938354	0.202693	-4.35244	5.36019e+07	11.4416	-3.61692	0.017506	1.78775	-4.80321
HEK-BiFC#20	ChemBridge	2-(2-methyl-1H-indol-1-yl)-N-1,3-thiazol-2-ylacetamide	CC1=CC2=C(C=CC=C2)N1CC(=O)NC1=NC=CS1	20	uM	1546	95.6147	-0.58205	1118	83.8493	-1.68149	1204	100.286	0.029249	1004	88.771	-1.10034	2.72234e+08	59.7967	-3.46018	4.74457e+08	87.4241	-0.798523	0.573779	67.8046	-3.74157
HEK-BiFC#20	ChemBridge	1-(1,3-benzothiazol-2-yl)-4-ethyl-3-methyl-1H-pyrazol-5-ol	CCC1=C(O)N(N=C1C)C1=NC2=C(S1)C=CC=C2	20	uM	1540	90.5616	-0.811702	1209	80.5799	-1.58757	1191	88.3531	-0.881673	1083	83.2317	-1.25525	3.51347e+08	67.4902	-2.83928	5.39796e+08	97.485	-0.157727	0.650888	68.5417	-3.44755
HEK-BiFC#20	ChemBridge	1-(2-butynoyl)-N-[4-(1,3-thiazol-4-yl)phenyl]-3-piperidinecarboxamide	CC#CC(=O)N1CCCC(C1)C(=O)NC1=CC=C(C=C1)C1=CSC=N1	20	uM	1450	92.7091	-0.632925	1290	93.0107	-0.591137	1271	97.2293	-0.25682	1205	95.8441	-0.381417	4.0091e+08	80.4721	-1.78055	5.81103e+08	98.7156	-0.115734	0.689911	81.3784	-3.01528
HEK-BiFC#20	ChemBridge	N-[5-(4-chlorophenyl)-1,3,4-thiadiazol-2-yl]acetamide	CC(=O)NC1=NN=C(S1)C1=CC=C(Cl)C=C1	20	uM	1324	91.3064	-0.616503	1010	83.9851	-1.01302	992	90.7931	-0.629805	908	87.6818	-0.803596	3.30891e+08	79.6476	-1.36595	478828241	102.469	0.156852	0.691043	77.4517	-3.23697
HEK-BiFC#20	ChemBridge	3-(1-azepanyl)-N-(3-fluorophenyl)propanamide hydrochloride	Cl.FC1=CC=CC(NC(=O)CCN2CCCCCC2)=C1	20	uM	1329	91.6512	-0.592051	1046	86.9787	-0.823661	966	88.4135	-0.792588	887	85.6539	-0.935888	3.28268e+08	79.0164	-1.40832	4.79432e+08	102.598	0.165067	0.684702	76.741	-3.33899
HEK-BiFC#20	ChemBridge	N-(4-chlorophenyl)-N'-(5-phenyl-1,3,4-oxadiazol-2-yl)urea	ClC1=CC=C(NC(=O)NC2=NN=C(O2)C2=CC=CC=C2)C=C1	20	uM	1525	94.3159	-0.754434	1191	89.3243	-1.11148	1173	97.7042	-0.234523	1064	94.076	-0.580496	3.40023e+08	74.6869	-2.17863	5.82541e+08	107.34	0.466049	0.58369	68.9757	-3.60547
HEK-BiFC#20	ChemBridge	empty		20	uM	1459	92.2498	-1.02051	1289	90.8642	-1.12688	1263	96.3075	-0.444302	1200	94.6074	-0.637942	4.50634e+08	86.9686	-1.37675	6.06829e+08	106.326	0.553436	0.742604	81.513	-3.07857
HEK-BiFC#20	ChemBridge	methyl (2S,4R)-4-(dimethylamino)-1-[(3-methoxypyridin-2-yl)carbonyl]pyrrolidine-2-carboxylate	COC(=O)[C@@H]1C[C@H](CN1C(=O)C1=NC=CC=C1OC)N(C)C	20	uM	1433	92.8654	-0.684472	1333	93.048	-0.654855	1262	92.6642	-0.7286	1223	91.4499	-0.844327	5.33895e+08	83.3789	-1.66567	6.98463e+08	106.367	0.563409	0.764385	78.1769	-4.04585
HEK-BiFC#20	ChemBridge	empty		20	uM	1492	94.3363	-0.745767	1297	91.4282	-1.05731	1275	97.2225	-0.334201	1211	95.4746	-0.535349	4.52439e+08	87.3169	-1.33996	6.08824e+08	106.675	0.584007	0.743136	81.5713	-3.06885
HEK-BiFC#20	ChemBridge	3-(2-oxo-2-{3-[3-(trifluoromethyl)benzoyl]-1-piperidinyl}ethyl)-1,3-oxazolidin-2-one	FC(F)(F)C1=CC=CC(=C1)C(=O)C1CCCN(C1)C(=O)CN1CCOC1=O	20	uM	1437	91.878	-0.705081	1259	90.7755	-0.780179	1251	95.6994	-0.398635	1194	94.9692	-0.461716	4.29356e+08	86.1821	-1.25992	6.27922e+08	106.669	0.600897	0.683774	80.6545	-3.13249
HEK-BiFC#20	ChemBridge	N-[3-(2,5-dioxo-1-pyrrolidinyl)phenyl]-2-phenylacetamide	O=C(CC1=CC=CC=C1)NC1=CC=CC(=C1)N1C(=O)CCC1=O	20	uM	1478	101.927	0.136627	1158	96.2919	-0.234557	1085	99.305	-0.0475435	990	95.6002	-0.287027	3.56582e+08	85.8315	-0.950918	5.16685e+08	110.57	0.671611	0.690134	77.3497	-3.2516
HEK-BiFC#20	ChemBridge	methyl 4-oxo-4-[({2-[4-(2-pyridinyl)-1-piperazinyl]-3-pyridinyl}methyl)amino]butanoate	COC(=O)CCC(=O)NCC1=CC=CN=C1N1CCN(CC1)C1=CC=CC=N1	20	uM	1542	98.5914	-0.122283	1364	98.3462	-0.139876	1350	103.273	0.303353	1279	101.73	0.158772	4.33392e+08	86.9921	-1.18606	636247704	108.083	0.72834	0.681169	80.3472	-3.18225
HEK-BiFC#20	ChemBridge	empty		20	uM	1426	90.1633	-1.29526	1256	88.538	-1.41381	1258	95.9262	-0.490177	1193	94.0555	-0.703228	4.27579e+08	82.5191	-1.84684	6.19815e+08	108.601	0.752494	0.689849	75.7223	-4.04287
HEK-BiFC#20	ChemBridge	N-(3-methoxyphenyl)-2,2-dimethyltetrahydro-2H-pyran-4-carboxamide	COC1=CC=CC(NC(=O)C2CCOC(C)(C)C2)=C1	20	uM	1668	107.342	0.814286	1455	108.01	0.878877	1425	115.715	1.87358	1343	113.874	1.63905	5.34145e+08	100.736	0.0365938	973473573	152.476	0.857185	0.5487	61.7932	-3.07455
HEK-BiFC#20	ChemBridge	3-({cyclopropyl[(1-methyl-1H-imidazol-2-yl)methyl]amino}methyl)-7-methylquinolin-2(1H)-one	CN1C=CN=C1CN(CC1=CC2=CC=C(C)C=C2NC1=O)C1CC1	20	uM	1407	92.0285	-0.665098	1314	93.2307	-0.516122	1290	95.9799	-0.314216	1261	95.8867	-0.311716	548835525	88.4055	-0.801463	7.66801e+08	115.103	0.924269	0.715747	76.4122	-3.12908
HEK-BiFC#20	ChemBridge	(3-fluorophenyl)(3-methoxybenzyl)amine	COC1=CC(CNC2=CC=CC(F)=C2)=CC=C1	20	uM	1615	99.1197	-0.117796	1283	96.8919	-0.373923	1293	108.653	1.00664	1158	103.396	0.383693	3.78037e+08	84.7775	-1.71582	5.81314e+08	110.415	0.927076	0.650316	76.415	-3.27583
HEK-BiFC#20	ChemBridge	2,4,5-trimethoxy-N-methylbenzamide	CNC(=O)C1=CC(OC)=C(OC)C=C1OC	20	uM	1525	94.3159	-0.754434	1198	89.8493	-1.05682	1168	97.2877	-0.277067	1068	94.4297	-0.54584	3.89696e+08	85.5975	-1.23958	6.24726e+08	115.113	0.959602	0.623787	73.7141	-3.0548
HEK-BiFC#20	ChemBridge	3-(3-fluorobenzyl)-6,7-dimethoxy-4(3H)-quinazolinone	COC1=CC2=C(C=C1OC)C(=O)N(CC1=CC=CC(F)=C1)C=N2	20	uM	1453	91.8704	-1.07047	1313	92.556	-0.918194	1276	97.2987	-0.325026	1226	96.6572	-0.395449	4.67247e+08	90.1747	-1.03803	6.34853e+08	111.236	0.983024	0.735992	80.7872	-3.19943
HEK-BiFC#20	ChemBridge	1-[3-(2,3-dihydro-1H-indol-1-yl)propanoyl]azepan-3-amine	NC1CCCCN(C1)C(=O)CCN1CCC2=CC=CC=C12	20	uM	1665	118.905	1.74056	1585	123.262	2.05009	1665	135.995	3.21776	1585	132.549	2.84391	7.36474e+08	126.678	2.31139	3.11847e+09	311.74	1.00833	0.236165	26.0668	-3.81118
HEK-BiFC#20	ChemBridge	(2,5-difluorophenyl)[1-(tetrahydro-2H-thiopyran-4-yl)-3-piperidinyl]methanone	FC1=CC(C(=O)C2CCCN(C2)C2CCSCC2)=C(F)C=C1	20	uM	1544	98.7193	-0.111183	1360	98.0578	-0.164268	1372	104.956	0.45935	1303	103.639	0.333968	4.31958e+08	86.7043	-1.2123	6.5466e+08	111.211	1.01017	0.659821	77.8292	-3.58999
HEK-BiFC#20	ChemBridge	N,N-diethyl-1-(3-methoxybenzyl)-3-piperidinecarboxamide	CCN(CC)C(=O)C1CCCN(CC2=CC=CC(OC)=C2)C1	20	uM	1618	100.511	0.0446178	1265	94.3964	-0.445589	1142	94.7644	-0.436439	1044	91.4036	-0.693369	3.64754e+08	78.1199	-1.94955	6.3502e+08	115.507	1.01045	0.574397	67.0359	-3.42022
HEK-BiFC#20	ChemBridge	N-{[(2-hydroxyphenyl)amino]carbonothioyl}-2-methoxybenzamide	COC1=CC=CC=C1C(=O)NC(=S)NC1=CC=CC=C1O	20	uM	1424	98.2027	-0.127458	1197	99.5349	-0.0294223	1153	105.529	0.378196	1084	104.677	0.305138	3.82314e+08	92.0254	-0.535219	5.43534e+08	116.315	1.03669	0.703385	78.8349	-3.03839
HEK-BiFC#20	ChemBridge	3-(1,3-dioxo-1,3-dihydro-2H-isoindol-2-yl)-2,4(1H,3H)-quinazolinedione	O=C1N(N2C(=O)NC3=CC=CC=C3C2=O)C(=O)C2=C1C=CC=C2	20	uM	1512	97.3032	-0.299085	1326	98.4341	-0.171805	1257	102.073	0.247169	1185	100.477	0.0563463	5.08973e+08	95.9892	-0.199299	1056725460	165.516	1.07019	0.481651	54.2423	-3.68218
HEK-BiFC#20	ChemBridge	(2-chlorobenzyl)[2-(dimethylamino)ethyl]methylamine	CN(C)CCN(C)CC1=CC=CC=C1Cl	20	uM	1593	98.9575	-0.0911017	1293	96.4858	-0.279444	1225	101.652	0.137698	1134	99.2832	-0.0578175	3.96123e+08	84.8382	-1.35094	651000159	118.413	1.19986	0.608483	71.0139	-3.00748
HEK-BiFC#20	ChemBridge	N-cycloheptyl-3-[[(5-ethyl-1,2,4-oxadiazol-3-yl)methyl](methyl)amino]propanamide	CCC1=NC(CN(C)CCC(=O)NC2CCCCCC2)=NO1	20	uM	1436	97.1234	-0.240132	1319	98.0441	-0.16017	1302	100.894	0.0725811	1273	101.424	0.114764	5.15047e+08	92.628	-0.576677	7.47127e+08	119.038	1.21531	0.689369	77.3331	-3.0348
HEK-BiFC#20	ChemBridge	[1-(methoxyacetyl)-3-piperidinyl][3-(trifluoromethyl)phenyl]methanone	COCC(=O)N1CCCC(C1)C(=O)C1=CC(=CC=C1)C(F)(F)F	20	uM	1450	101.153	0.107581	1342	101.918	0.168803	1307	104.523	0.394499	1280	104.655	0.397938	5.61012e+08	95.8555	-0.321503	7.7277e+08	124.191	1.23909	0.725975	76.4134	-3.17549
HEK-BiFC#20	ChemBridge	1-{[(3,4-dichlorophenyl)amino]methyl}-2,5-pyrrolidinedione	ClC1=C(Cl)C=C(NCN2C(=O)CCC2=O)C=C1	20	uM	1521	94.4849	-0.481974	1225	91.4115	-0.68294	1176	97.5858	-0.201251	1071	93.7674	-0.502704	3.55921e+08	76.2281	-2.11811	6.55331e+08	119.201	1.2512	0.543116	63.3851	-3.79901
HEK-BiFC#20	ChemBridge	5-(5-chloro-1,3-benzoxazol-2-yl)-2-ethyl-1H-isoindole-1,3(2H)-dione	CCN1C(=O)C2=CC=C(C=C2C1=O)C1=NC2=C(O1)C=CC(Cl)=C2	20	uM	1609	99.511	-0.0649003	1337	100.274	0.0285494	1212	100.953	0.0973193	1146	101.326	0.129962	4.09661e+08	89.983	-0.862134	6.53212e+08	120.362	1.29289	0.627149	74.1114	-3.00863
HEK-BiFC#20	ChemBridge	N-[3-(3,5-dimethyl-1H-1,2,4-triazol-1-yl)propyl]-2-(1H-indol-3-yl)acetamide	CC1=NN(CCCNC(=O)CC2=CNC3=CC=CC=C23)C(C)=N1	20	uM	1373	102.589	0.380983	1284	103.841	0.568368	1256	113.306	2.3491	1216	112.08	2.11683	6.09028e+08	105.293	0.377838	1.12176e+09	187.412	1.36872	0.542922	51.627	-3.10608
HEK-BiFC#20	ChemBridge	2-(2-fluorophenoxy)-N-[2-(1-piperidinyl)ethyl]propanamide	CC(OC1=C(F)C=CC=C1)C(=O)NCCN1CCCCC1	20	uM	1707	109.852	1.09263	1478	109.718	1.06621	1376	111.736	1.39921	1311	111.161	1.3185	5.37994e+08	101.462	0.0726624	1.17779e+09	184.478	1.37992	0.456784	51.4419	-3.90754
HEK-BiFC#20	ChemBridge	2-[4-(2-furoyl)-1-piperazinyl]-N-[5-(trifluoromethyl)-1,3,4-thiadiazol-2-yl]acetamide	FC(F)(F)C1=NN=C(NC(=O)CN2CCN(CC2)C(=O)C2=CC=CO2)S1	20	uM	1540	103.055	0.301342	1310	102.838	0.263313	1118	105.239	0.505721	1069	104.567	0.422824	4.12394e+08	91.9172	-0.737883	5.07832e+08	116.526	1.40073	0.812068	78.6414	-3.11317
HEK-BiFC#20	ChemBridge	N-(3,4-difluorophenyl)-3-(4-morpholinyl)propanamide	FC1=CC=C(NC(=O)CCN2CCOCC2)C=C1F	20	uM	1354	93.3753	-0.46979	1128	93.7973	-0.392353	1055	96.5592	-0.23537	993	95.8899	-0.268128	3.96894e+08	95.5349	-0.299677	5.73326e+08	122.691	1.44179	0.692265	77.5886	-3.2173
HEK-BiFC#20	ChemBridge	N-{[2-(dimethylamino)-1,3-thiazol-4-yl]methyl}-1-isobutyl-5-oxopyrrolidine-3-carboxamide	CC(C)CN1CC(CC1=O)C(=O)NCC1=CSC(=N1)N(C)C	20	uM	1369	91.8927	-0.496166	1284	92.0389	-0.479104	1227	100.721	0.0461667	1198	100.309	0.0196895	5.79305e+08	91.1616	-0.590005	7.88485e+08	132.993	1.45638	0.734707	67.4775	-3.11466
HEK-BiFC#20	ChemBridge	4-(1,2-benzisothiazol-3-yl)-N-(2,4-difluorophenyl)-1-piperazinecarboxamide	FC1=CC=C(NC(=O)N2CCN(CC2)C2=NSC3=CC=CC=C23)C(F)=C1	20	uM	1666	111.273	0.989656	1343	105.985	0.521313	1236	122.798	1.64286	1129	116.704	1.19656	3.7677e+08	84.8104	-1.53272	4.84744e+08	123.3	1.45823	0.777255	67.9021	-3.14135
HEK-BiFC#20	ChemBridge	1-acetyl-N-phenyl-3-piperidinamine	CC(=O)N1CCCC(C1)NC1=CC=CC=C1	20	uM	1601	102.364	0.205193	1396	100.653	0.0552643	1437	109.928	0.920252	1341	106.661	0.611363	4.6841e+08	94.0211	-0.545155	6.84008e+08	116.197	1.45938	0.684803	80.7759	-3.11284
HEK-BiFC#20	ChemBridge	3-(phenoxymethyl)-1,3-benzothiazol-2(3H)-one	O=C1SC2=C(C=CC=C2)N1COC1=CC=CC=C1	20	uM	1516	94.1743	-0.509117	1231	91.8592	-0.647337	1191	98.8305	-0.0974909	1095	95.8687	-0.333223	379255825	81.2259	-1.6728	6.72994e+08	122.414	1.46055	0.563535	65.7682	-3.55175
HEK-BiFC#20	ChemBridge	5-{[2-(trifluoromethyl)benzyl]amino}-1,3-dihydro-2H-benzimidazol-2-one	FC(F)(F)C1=C(CNC2=CC=C3NC(=O)NC3=C2)C=CC=C1	20	uM	1480	109.887	0.720699	1252	110.827	0.864165	1133	113.666	1.22077	1075	113.821	1.22467	4.1426e+08	96.4297	-0.128771	854930325	172.057	1.46944	0.484554	53.2935	-3.19579
HEK-BiFC#20	ChemBridge	N-{4-[(isobutylamino)carbonyl]phenyl}-2-furamide	CC(C)CNC(=O)C1=CC=C(NC(=O)C2=CC=CO2)C=C1	20	uM	1396	96.2717	-0.26439	1110	92.3005	-0.48703	1018	93.1728	-0.467022	961	92.7998	-0.469716	3.43388e+08	82.6558	-1.16406	5.75378e+08	123.13	1.46969	0.596804	66.8894	-4.75325
HEK-BiFC#20	ChemBridge	5-{[(3aR*,7aS*)-5-methyl-1,3,3a,4,7,7a-hexahydro-2H-isoindol-2-yl]carbonyl}-2-phenyl-1,2-dihydro-3H-pyrazol-3-one	CC1=CC[C@@H]2CN(C[C@@H]2C1)C(=O)C1=CC(=O)N(N1)C1=CC=CC=C1	20	uM	1248	97.7004	-0.308346	1140	98.5733	-0.201504	1146	109.833	1.61927	1099	108.433	1.39247	460153161	88.4991	-1.12633	748750782	144.789	1.47115	0.614561	59.272	-3.30911
HEK-BiFC#20	ChemBridge	N-benzyl-N-isopropyl-2-methylbenzamide	CC(C)N(CC1=CC=CC=C1)C(=O)C1=C(C)C=CC=C1	20	uM	1560	96.9076	-0.270251	1250	93.2771	-0.534596	1196	99.2454	-0.0629043	1094	95.7811	-0.340285	4.038e+08	86.4826	-1.20442	6.76232e+08	123.003	1.49892	0.597133	69.6893	-3.14491
HEK-BiFC#20	ChemBridge	N-(2-chlorophenyl)-2-(3,4-dimethyl-6-oxo-1(6H)-pyridazinyl)acetamide	CC1=CC(=O)N(CC(=O)NC2=C(Cl)C=CC=C2)N=C1C	20	uM	1547	97.8139	-0.287858	1374	96.8561	-0.387798	1390	105.992	0.72093	1311	103.359	0.397315	4.71517e+08	90.9988	-0.950966	6.68882e+08	117.198	1.50467	0.704933	77.378	-3.76716
HEK-BiFC#20	ChemBridge	3-fluoro-3'-(1H-pyrazol-3-yl)-4-biphenylamine	NC1=C(F)C=C(C=C1)C1=CC=CC(=C1)C1=NNC=C1	20	uM	1547	97.8139	-0.287858	1374	96.8561	-0.387798	1390	105.992	0.72093	1311	103.359	0.397315	4.71517e+08	90.9988	-0.950966	6.68882e+08	117.198	1.50467	0.704933	77.378	-3.76716
HEK-BiFC#20	ChemBridge	methyl 1-(4-fluorobenzyl)-1H-indole-3-carboxylate	COC(=O)C1=CN(CC2=CC=C(F)C=C2)C2=C1C=CC=C2	20	uM	1473	91.0999	-1.18129	1252	93.8993	-0.635163	1173	97.7042	-0.234523	1107	97.878	-0.207939	4.18379e+08	91.8979	-0.697324	6.73998e+08	124.192	1.53608	0.620743	73.3543	-3.09661
HEK-BiFC#20	ChemBridge	(3S*,4S*)-4-(4-fluorophenyl)-1-{[5-(1H-pyrazol-3-yl)-2-thienyl]methyl}piperidin-3-ol	O[C@@H]1CN(CC2=CC=C(S2)C2=NNC=C2)CC[C@H]1C1=CC=C(F)C=C1	20	uM	1437	97.4506	-0.294593	1345	100.123	0.0130714	1349	104.328	0.45437	1313	104.616	0.475882	5.72211e+08	98.9134	-0.0661131	8.94627e+08	132.398	1.53678	0.639609	73.9992	-3.04372
HEK-BiFC#20	ChemBridge	methyl 4-(2-oxo-1-pyrrolidinyl)benzoate	COC(=O)C1=CC=C(C=C1)N1CCCC1=O	20	uM	1593	98.9575	-0.0911017	1240	92.5308	-0.593933	1203	99.8263	-0.0144831	1092	95.606	-0.354408	3.92565e+08	84.0762	-1.41883	6.80686e+08	123.813	1.55171	0.576719	67.3069	-3.3921
HEK-BiFC#20	ChemBridge	4-methoxy-N-[4-(trifluoromethyl)phenyl]benzamide	COC1=CC=C(C=C1)C(=O)NC1=CC=C(C=C1)C(F)(F)F	20	uM	1474	96.0476	-0.4232	1218	95.0959	-0.478429	1193	104.406	0.531492	1106	102.012	0.226923	3.79664e+08	83.8179	-1.48407	5.85355e+08	116.342	1.57858	0.648604	71.8919	-3.47701
HEK-BiFC#20	ChemBridge	N~2~-methyl-N~1~-(1'-methyl-1,4'-bipiperidin-3-yl)-N~2~-(3-pyridinylmethyl)glycinamide	CN(CC(=O)NC1CCCN(C1)C1CCN(C)CC1)CC1=CN=CC=C1	20	uM	1669	106.711	0.582624	1494	107.719	0.65288	1497	114.518	1.3457	1425	113.343	1.22455	4.77099e+08	95.765	-0.386144	6.9243e+08	117.627	1.5883	0.68902	81.2733	-3.03229
HEK-BiFC#20	ChemBridge	3-[4-(hydroxymethyl)-3-(4-methoxyphenyl)-1H-pyrazol-1-yl]propanenitrile	COC1=CC=C(C=C1)C1=NN(CCC#N)C=C1CO	20	uM	1373	94.6856	-0.376871	1143	95.0446	-0.313455	1116	102.142	0.146544	1046	101.008	0.0657523	4.04017e+08	97.2496	-0.184594	5.84896e+08	125.167	1.59911	0.690751	77.4189	-3.24167
HEK-BiFC#20	ChemBridge	2-[1-(3,4-difluorobenzyl)-4-(2-furylmethyl)-2-piperazinyl]ethanol	OCCC1CN(CC2=CC=CO2)CCN1CC1=CC(F)=C(F)C=C1	20	uM	1271	90.1478	-0.996493	1177	91.1233	-0.823131	1172	94.3592	-0.517337	1137	93.7466	-0.563974	5.50801e+08	95.574	-0.424034	7.12253e+08	116.113	1.60564	0.773322	82.2758	-3.91
HEK-BiFC#20	ChemBridge	2-(3-pyridinyl)-1,3-thiazol-5-amine hydrochloride	Cl.NC1=CN=C(S1)C1=CN=CC=C1	20	uM	1534	95.2888	-0.357959	1228	88.6623	-0.728743	1264	103.326	0.23479	1143	97.3361	-0.173108	4.03637e+08	78.1135	-1.41685	7.09904e+08	129.033	1.60617	0.568579	60.1264	-4.13469
HEK-BiFC#20	ChemBridge	2,4,9-trimethylbenzo[b]-1,8-naphthyridin-5(10H)-one	CC1=NC2=C(C(C)=C1)C(=O)C1=C(N2)C(C)=CC=C1	20	uM	1756	113.006	1.44234	1473	109.347	1.02548	1461	118.639	2.2221	1338	113.45	1.58897	583243986	109.996	0.496713	1.27396e+09	199.542	1.62598	0.45782	51.5585	-3.89815
HEK-BiFC#20	ChemBridge	2-[(2-methoxyphenoxy)methyl]-4,6-dimethyl-1H-benzimidazole	COC1=C(OCC2=NC3=C(C)C=C(C)C=C3N2)C=CC=C1	20	uM	1508	95.348	-0.612557	1377	97.0675	-0.361713	1363	103.933	0.473204	1299	102.412	0.285395	4.8182e+08	92.9872	-0.740898	6.78065e+08	118.807	1.64544	0.710581	77.9979	-3.66393
HEK-BiFC#20	ChemBridge	N-(4-{[(cyclohexylamino)carbonyl]amino}phenyl)-N-methylacetamide	CN(C(C)=O)C1=CC=C(NC(=O)NC2CCCCC2)C=C1	20	uM	1627	96.4934	-0.3166	1456	99.2925	-0.0609259	1474	110.497	0.839374	1394	108.816	0.720032	5.60633e+08	98.9172	-0.0406939	1.38737e+09	207.831	1.70715	0.404099	44.9021	-4.94134
HEK-BiFC#20	ChemBridge	N-(3-chloro-4-ethoxybenzyl)cyclohexanamine hydrochloride	Cl.CCOC1=C(Cl)C=C(CNC2CCCCC2)C=C1	20	uM	1504	92.7	-0.390682	1404	93.4209	-0.338782	1380	104.843	0.264678	1350	104.416	0.238112	590953607	98.5208	-0.0850747	714594909	130.03	1.72356	0.826977	75.6002	-3.22423
HEK-BiFC#20	ChemBridge	N-(3-cyano-4,5-dimethyl-2-thienyl)-4-ethylbenzamide	CCC1=CC=C(C=C1)C(=O)NC1=C(C#N)C(C)=C(C)S1	20	uM	1625	102.326	0.215584	1416	100.743	0.0723095	1491	118.052	1.90146	1375	112.503	1.33967	4.74642e+08	95.5852	-0.566279	7.68955e+08	145.541	1.7408	0.617257	63.8327	-3.0215
HEK-BiFC#20	ChemBridge	N-[3-(anilinocarbonyl)-5,6-dihydro-4H-cyclopenta[b]thien-2-yl]-5-methyl-3-isoxazolecarboxamide	CC1=CC(=NO1)C(=O)NC1=C(C(=O)NC2=CC=CC=C2)C2=C(CCC2)S1	20	uM	1657	106.536	0.686338	1486	105.779	0.586381	1435	114.574	1.43661	1367	111.96	1.17337	5.19149e+08	96.9733	-0.159796	8.86729e+08	152.58	1.74609	0.585465	62.0188	-3.40453
HEK-BiFC#20	ChemBridge	N-(4-ethoxyphenyl)-2-(4-fluorophenoxy)propanamide	CCOC1=CC=C(NC(=O)C(C)OC2=CC=C(F)C=C2)C=C1	20	uM	1454	93.5706	-0.71303	1246	92.4954	-0.823391	1188	96.4702	-0.420822	1116	94.6264	-0.634835	5.43936e+08	102.583	0.128346	1.32262e+09	207.164	1.75048	0.411256	46.3146	-4.32013
HEK-BiFC#20	ChemBridge	2-{2-[(2-phenylethyl)amino]ethoxy}ethanol hydrochloride	Cl.OCCOCCNCCC1=CC=CC=C1	20	uM	1520	91.5714	-0.965298	1382	92.072	-0.842553	1288	95.2817	-0.567361	1256	95.5633	-0.515123	5.07401e+08	91.4223	-0.985076	701652330	118.435	1.80949	0.723151	76.8835	-3.085
HEK-BiFC#20	ChemBridge	8-[(5-propyl-3-thienyl)carbonyl]-2,8-diazaspiro[4.5]decan-3-one	CCCC1=CC(=CS1)C(=O)N1CCC2(CNC(=O)C2)CC1	20	uM	1391	93.3694	-0.40579	1311	93.9743	-0.362631	1251	102.691	0.172345	1225	102.569	0.163856	6.09703e+08	95.9451	-0.270684	8.36587e+08	141.107	1.81452	0.728798	66.9348	-3.16664
HEK-BiFC#20	ChemBridge	N-(4-methoxyphenyl)-4-(4-morpholinyl)-2-quinazolinamine hydrochloride	Cl.COC1=CC=C(NC2=NC3=CC=CC=C3C(=N2)N2CCOCC2)C=C1	20	uM	1408	97.0993	-0.205705	1182	98.2876	-0.10832	1077	98.5728	-0.0976305	1013	97.8212	-0.142135	407204072	98.0167	-0.133111	601856024	128.796	1.82973	0.676581	75.8307	-3.46967
HEK-BiFC#20	ChemBridge	N-methyl-2-[3-(trifluoromethyl)phenoxy]ethanamine oxalate	OC(=O)C(O)=O.CNCCOC1=CC(=CC=C1)C(F)(F)F	20	uM	1479	96.3734	-0.388315	1195	93.3002	-0.653615	1145	100.205	0.0247436	1068	98.5069	-0.168405	3.97678e+08	87.7948	-1.11935	5.9855e+08	118.965	1.83191	0.664401	73.6428	-3.26041
HEK-BiFC#20	ChemBridge	1-(4-chlorophenyl)-N-(1-methyl-1H-pyrazol-4-yl)-5-oxo-3-pyrrolidinecarboxamide	CN1C=C(NC(=O)C2CN(C(=O)C2)C2=CC=C(Cl)C=C2)C=N1	20	uM	1498	94.7157	-0.695813	1370	96.5741	-0.422578	1359	103.628	0.436503	1307	103.043	0.360008	5.08211e+08	98.0806	-0.202782	6.90303e+08	120.951	1.83305	0.736215	80.8117	-3.19535
HEK-BiFC#20	ChemBridge	2-[(1-isopropyl-2-oxo-2,3-dihydro-1H-indol-3-yl)methyl]-4(3H)-quinazolinone	CC(C)N1C(=O)C(CC2=NC3=CC=CC=C3C(=O)N2)C2=C1C=CC=C2	20	uM	1495	90.0653	-1.13779	1322	88.0746	-1.26737	1256	92.9144	-0.852015	1193	90.7699	-1.07166	4.99392e+08	89.9793	-1.15079	7.03331e+08	118.718	1.8373	0.710039	75.4894	-3.27105
HEK-BiFC#20	ChemBridge	N-(7,7-dimethyl-4-oxo-5,6,7,8-tetrahydro-4H-[1,3]thiazolo[5,4-c]azepin-2-yl)benzamide	CC1(C)CNC(=O)C2=C(C1)N=C(NC(=O)C1=CC=CC=C1)S2	20	uM	1609	99.511	-0.0649003	1279	95.9243	-0.424337	1280	106.617	0.675917	1167	103.183	0.311909	3.66228e+08	80.4427	-1.68324	7.00544e+08	129.083	1.84666	0.522777	61.7775	-4.44201
HEK-BiFC#20	ChemBridge	9-(4-hydroxyphenyl)-1,7-dimethyl-6,7,8,9-tetrahydropyrimido[2,1-f]purine-2,4(1H,3H)-dione	CC1CN2C(=NC3=C2C(=O)NC(=O)N3C)N(C1)C1=CC=C(O)C=C1	20	uM	1414	94.4418	-0.487957	1182	93.2797	-0.585322	1061	105.412	0.389963	1008	104.196	0.300587	3.8611e+08	86.9129	-1.32056	5.12e+08	130.233	1.89211	0.754122	65.8811	-3.33914
HEK-BiFC#20	ChemBridge	N-(3-cyanophenyl)-2,2,2-trifluoroacetamide	FC(F)(F)C(=O)NC1=CC=CC(=C1)C#N	20	uM	1481	102.134	0.151299	1241	103.194	0.202012	1164	106.535	0.447066	1094	105.643	0.368134	4.14468e+08	99.7651	-0.0157622	6.07762e+08	130.06	1.91004	0.681958	76.4334	-3.38315
HEK-BiFC#20	ChemBridge	N-(3-ethoxyphenyl)-2-(methylthio)benzamide	CCOC1=CC=CC(NC(=O)C2=C(SC)C=CC=C2)=C1	20	uM	1555	93.68	-0.723811	1403	93.471	-0.693867	1353	100.09	0.0108413	1298	98.7589	-0.144102	5.05469e+08	91.0743	-1.02504	7.08477e+08	119.587	1.92256	0.713459	75.8531	-3.22252
HEK-BiFC#20	ChemBridge	4-({3-methyl-4-[(2-thienylcarbonyl)amino]phenyl}amino)-4-oxobutanoic acid	CC1=C(NC(=O)C2=CC=CS2)C=CC(NC(=O)CCC(O)=O)=C1	20	uM	1473	101.582	0.112175	1177	97.8718	-0.13462	1112	101.776	0.1215	1019	98.4006	-0.104338	3.6723e+08	88.3946	-0.778895	6.09915e+08	130.521	1.93931	0.6021	67.483	-4.66803
HEK-BiFC#20	ChemBridge	2-{[5-(4-fluorophenyl)-4-methyl-4H-1,2,4-triazol-3-yl]thio}-N-(3-hydroxyphenyl)acetamide	CN1C(SCC(=O)NC2=CC=CC(O)=C2)=NN=C1C1=CC=C(F)C=C1	20	uM	1699	108.217	1.03764	1505	106.229	0.802459	1369	105.164	0.68739	1298	102.629	0.353409	4.88257e+08	91.1466	-1.14913	7.1691e+08	118.24	1.94269	0.681057	76.7511	-3.04747
HEK-BiFC#20	ChemBridge	methyl N-[(6-oxo-7,11-diazatricyclo[7.3.1.0~2,7~]trideca-2,4-dien-11-yl)carbonyl]isoleucinate	CCC(C)C(NC(=O)N1CC2CC(C1)C1=CC=CC(=O)N1C2)C(=O)OC	20	uM	1641	104.19	0.342755	1505	104.634	0.352389	1407	108.933	0.663349	1378	109.381	0.679179	5.87375e+08	103.852	0.213267	8.98872e+08	155.241	1.95569	0.653458	65.4938	-3.12801
HEK-BiFC#20	ChemBridge	N-(2-cyanoethyl)-N'-(3,4-dichlorophenyl)-N-(3-pyridinylmethyl)urea	ClC1=C(Cl)C=C(NC(=O)N(CCC#N)CC2=CC=CN=C2)C=C1	20	uM	1439	99.2371	-0.0541007	1188	98.7865	-0.0767611	1160	106.169	0.422022	1086	104.871	0.317737	4.10609e+08	98.8362	-0.0781053	6.11185e+08	130.793	1.95658	0.671825	75.2977	-3.54619
HEK-BiFC#20	ChemBridge	2-amino-N-(4-ethylphenyl)-4-oxo-5,6-dihydro-4H-1,3-thiazine-6-carboxamide	CCC1=CC=C(NC(=O)C2CC(=O)N=C(N)S2)C=C1	20	uM	1595	109.995	0.708811	1298	107.933	0.501824	1232	112.759	0.872805	1140	110.085	0.657917	4.18153e+08	100.652	0.0437681	6.12069e+08	130.982	1.9686	0.68318	76.5703	-3.36349
HEK-BiFC#20	ChemBridge	N-bicyclo[2.2.1]hept-2-yl-2-(4-chlorophenyl)acetamide	ClC1=CC=C(CC(=O)NC2CC3CCC2C3)C=C1	20	uM	1907	112.143	1.04434	1667	111.106	0.907864	1515	112.389	0.937831	1448	111.283	0.844625	4.9609e+08	95.2938	-0.411025	7.28981e+08	131.651	1.98499	0.680525	71.6625	-3.10553
HEK-BiFC#20	ChemBridge	5-(4-ethyl-1-piperazinyl)-2-phenyl-1,3-oxazole-4-carbonitrile	CCN1CCN(CC1)C1=C(N=C(O1)C1=CC=CC=C1)C#N	20	uM	1401	96.6165	-0.239938	1148	95.4603	-0.287155	1102	100.861	0.0588913	1033	99.7525	-0.0161428	4.15823e+08	100.091	0.00613187	6.13513e+08	131.291	1.98824	0.677774	75.9644	-3.45047
HEK-BiFC#20	ChemBridge	3-[4-(4-butoxybenzoyl)-1-piperazinyl]-6-methylpyridazine	CCCCOC1=CC=C(C=C1)C(=O)N1CCN(CC1)C1=CC=C(C)N=N1	20	uM	1533	97.3333	-0.218117	1424	99.0028	-0.0758305	1378	106.687	0.496614	1337	106.127	0.443567	5.43632e+08	96.1176	-0.21496	9.09424e+08	157.064	2.02021	0.597776	59.9129	-3.63392
HEK-BiFC#20	ChemBridge	(2R*,6S*)-2,6-dimethyl-4-[(2-{[3-(trifluoromethyl)phenoxy]methyl}-1,3-oxazol-4-yl)carbonyl]morpholine	C[C@H]1CN(C[C@@H](C)O1)C(=O)C1=COC(COC2=CC=CC(=C2)C(F)(F)F)=N1	20	uM	1340	95.0418	-0.501497	1273	98.5556	-0.133935	1276	102.732	0.250592	1250	103.064	0.276294	5.85151e+08	101.535	0.147016	7.38395e+08	120.375	2.03032	0.792464	84.3123	-3.46074
HEK-BiFC#20	ChemBridge	{[3-({[(1S)-1-phenylpropyl]amino}carbonyl)phenyl]amino}acetic acid	CC[C@H](NC(=O)C1=CC(NCC(O)=O)=CC=C1)C1=CC=CC=C1	20	uM	1683	107.279	1.00135	1458	104.208	0.549668	1443	110.971	1.51919	1369	109.217	1.24591	5.65551e+08	109.305	0.566259	1.01725e+09	164.768	2.05247	0.555961	64.6976	-3.25846
HEK-BiFC#20	ChemBridge	5-(acetylamino)-2-chlorobenzoic acid	CC(=O)NC1=CC=C(Cl)C(=C1)C(O)=O	20	uM	1548	103.591	0.354144	1358	106.606	0.612879	1230	115.782	1.52341	1180	115.425	1.42809	4.39189e+08	97.8896	-0.192663	5.41988e+08	124.364	2.065	0.810331	78.4732	-3.13769
HEK-BiFC#20	ChemBridge	N-[2-(1-methyl-1,2,5,6-tetrahydropyridin-3-yl)ethyl]-2-phenoxyacetamide	CN1CCC=C(CCNC(=O)COC2=CC=CC=C2)C1	20	uM	1464	102.13	0.19869	1358	103.133	0.275766	1340	107.162	0.624659	1300	106.291	0.537718	5.47053e+08	93.4704	-0.506525	8.75392e+08	140.683	2.08386	0.624923	65.777	-4.60748
HEK-BiFC#20	ChemBridge	7-methoxy-3-(2-naphthyloxy)-4H-chromen-4-one	COC1=CC=C2C(=O)C(OC3=CC=C4C=CC=CC4=C3)=COC2=C1	20	uM	1496	92.5224	-0.992487	1200	89.9993	-1.0412	1199	99.8699	-0.013295	1094	96.7286	-0.320573	3.96216e+08	87.0297	-1.11631	7.21097e+08	132.87	2.08714	0.549463	64.9311	-4.07551
HEK-BiFC#20	ChemBridge	2-(1-methylhydrazino)-4,6-diphenylpyrimidine	CN(N)C1=NC(=CC(=N1)C1=CC=CC=C1)C1=CC=CC=C1	20	uM	1494	92.8076	-0.628551	1217	90.8145	-0.73041	1270	105.386	0.448977	1135	99.3707	-0.0507559	3.83573e+08	82.1505	-1.59041	7.26125e+08	132.078	2.09029	0.528247	61.6498	-3.97905
HEK-BiFC#20	ChemBridge	4-(2,4-dichlorophenyl)-1-methyl-10-oxa-4-azatricyclo[5.2.1.0~2,6~]dec-8-ene-3,5-dione	CC12OC(C=C1)C1C2C(=O)N(C1=O)C1=CC=C(Cl)C=C1Cl	20	uM	1532	105.651	0.400712	1248	103.776	0.238831	1174	107.451	0.509674	1080	104.291	0.27994	4.18002e+08	100.616	0.0413312	621764881	133.057	2.10044	0.672283	75.3491	-3.53881
HEK-BiFC#20	ChemBridge	1-[(4-ethylphenoxy)acetyl]-3,4,5-trimethyl-1H-pyrazole	CCC1=CC=C(OCC(=O)N2N=C(C)C(C)=C2C)C=C1	20	uM	1433	95.7108	-0.376549	1225	96.6732	-0.289761	1032	102.53	0.182341	975	100.785	0.05623	4.0032e+08	90.1115	-0.997806	5.25389e+08	133.639	2.10525	0.76195	66.565	-3.27221
HEK-BiFC#20	ChemBridge	N-[3-(2-isopropyl-1H-imidazol-1-yl)propyl]-6-(4-morpholinyl)nicotinamide	CC(C)C1=NC=CN1CCCNC(=O)C1=CC=C(N=C1)N1CCOCC1	20	uM	1798	114.959	1.29863	1600	115.362	1.29928	1602	122.55	2.09023	1521	120.978	1.92534	4.99899e+08	100.342	0.031141	7.26204e+08	123.365	2.10527	0.688372	81.1969	-3.04468
HEK-BiFC#20	ChemBridge	2-(6-ethyl-4-oxothieno[2,3-d]pyrimidin-3(4H)-yl)acetohydrazide	CCC1=CC2=C(S1)N=CN(CC(=O)NN)C2=O	20	uM	1565	96.4598	-0.189465	1467	97.6129	-0.122921	1410	107.123	0.389232	1375	106.35	0.342375	5.79118e+08	96.5476	-0.198556	7.51617e+08	136.766	2.11021	0.770496	70.4368	-3.90652
HEK-BiFC#20	ChemBridge	2-(4H-1,2,4-triazol-4-yl)-1H-isoindole-1,3(2H)-dione	O=C1N(N2C=NN=C2)C(=O)C2=C1C=CC=C2	20	uM	1636	101.629	0.142336	1347	100.515	0.0409801	1311	108.788	0.732587	1212	106.112	0.492994	4.3492e+08	93.1476	-0.610555	7.3098e+08	132.961	2.14783	0.594983	69.4383	-3.17095
HEK-BiFC#20	ChemBridge	N-{[2-(2-methoxyphenoxy)pyridin-3-yl]methyl}-2-(3-methyl-4,5-dihydro-1H-pyrazol-1-yl)acetamide	COC1=C(OC2=NC=CC=C2CNC(=O)CN2CCC(C)=N2)C=CC=C1	20	uM	1368	92.5243	-0.624061	1275	94.7735	-0.428008	1254	97.174	-0.229545	1216	96.8828	-0.251198	4.96015e+08	89.2053	-0.844422	839175831	133.704	2.15153	0.591074	66.3064	-4.51113
HEK-BiFC#20	ChemBridge	N-butyl-3-(4,5,6,7-tetrahydro-1H-imidazo[4,5-c]pyridin-2-yl)benzamide	CCCCNC(=O)C1=CC=CC(=C1)C1=NC2=C(CCNC2)N1	20	uM	1414	95.8908	-0.474826	1307	97.2945	-0.286832	1316	101.776	0.186467	1268	101.031	0.106265	5.97278e+08	103.246	0.197517	9.82472e+08	145.399	2.15344	0.607934	70.3345	-3.47271
HEK-BiFC#20	ChemBridge	1-(bicyclo[2.2.1]hept-5-en-2-ylmethyl)-4-ethylpiperazine	CCN1CCN(CC2CC3CC2C=C3)CC1	20	uM	1582	97.0943	-0.388803	1280	96.6653	-0.40118	1191	100.081	0.0094707	1104	98.5742	-0.161107	3.97934e+08	89.2394	-1.21289	6.54327e+08	124.283	2.16153	0.608157	71.4612	-3.96389
HEK-BiFC#20	ChemBridge	2-[(4-amino-6-oxo-1,6-dihydro-2-pyrimidinyl)thio]-N-benzyl-2-phenylacetamide	NC1=CC(=O)NC(SC(C(=O)NCC2=CC=CC=C2)C2=CC=CC=C2)=N1	20	uM	1614	99.4799	-0.0278322	1511	100.541	0.0278392	1459	110.845	0.59267	1427	110.371	0.559244	5.82944e+08	97.1855	-0.161869	7.56585e+08	137.67	2.1621	0.770494	70.4366	-3.90654
HEK-BiFC#20	ChemBridge	N-(4-fluorobenzyl)-N,N',N'-trimethyl-1,2-ethanediamine	CN(C)CCN(C)CC1=CC=C(F)C=C1	20	uM	1549	96.2243	-0.329968	1284	95.8142	-0.332847	1216	100.905	0.0754419	1135	99.3707	-0.0507559	4.42374e+08	94.744	-0.468316	7.32505e+08	133.239	2.16591	0.60392	70.4813	-3.06274
HEK-BiFC#20	ChemBridge	N,N'-[1,3-phenylenebis(methylene)]di(2-furamide)	O=C(NCC1=CC(CNC(=O)C2=CC=CO2)=CC=C1)C1=CC=CO1	20	uM	1659	103.057	0.267198	1334	99.5453	-0.0361589	1291	107.129	0.59424	1188	104.011	0.323513	4.44453e+08	95.1893	-0.428642	7.34665e+08	133.632	2.19152	0.604974	70.6043	-3.04997
HEK-BiFC#20	ChemBridge	2-[(2R*,6S*)-2,6-dimethyl-4-morpholinyl]-N-[(3R*,4R*)-4-hydroxy-3-pyrrolidinyl]-2-indanecarboxamide	C[C@H]1CN(C[C@@H](C)O1)C1(CC2=CC=CC=C2C1)C(=O)N[C@@H]1CNC[C@H]1O	20	uM	1568	106.334	0.731952	1442	107.344	0.778614	1448	111.985	1.25808	1388	110.592	1.09191	591659418	102.275	0.138424	989488066	146.437	2.20269	0.597945	69.1789	-3.60799
HEK-BiFC#20	ChemBridge	N-(3-chlorophenyl)-2-methoxyacetamide	COCC(=O)NC1=CC=CC(Cl)=C1	20	uM	1635	112.754	0.904429	1376	114.419	0.912093	1297	118.708	1.27976	1225	118.293	1.19339	4.32788e+08	104.175	0.280192	6.29634e+08	134.741	2.20744	0.687364	77.0393	-3.29617
HEK-BiFC#20	ChemBridge	N'-ethyl-N-methyl-N-[(3-phenyl-1,2,4-oxadiazol-5-yl)methyl]urea	CCNC(=O)N(C)CC1=NC(=NO1)C1=CC=CC=C1	20	uM	1568	99.8726	-0.0160874	1380	97.406	-0.334168	1240	95.2541	-0.631785	1196	94.5641	-0.730732	477127847	89.069	-1.41878	733303571	120.943	2.23067	0.650655	73.325	-3.49656
HEK-BiFC#20	ChemBridge	5-({[6-(dimethylamino)-4-pyrimidinyl]amino}methyl)-2-pyrrolidinone	CN(C)C1=CC(NCC2CCC(=O)N2)=NC=N1	20	uM	1623	101.169	0.139076	1439	100.452	0.0520199	1422	105.311	0.614607	1350	103.652	0.417642	4.73089e+08	92.4111	-0.856936	764056464	126.689	2.24462	0.61918	72.5163	-3.40045
HEK-BiFC#20	ChemBridge	4-[(5-methyl-1H-indazol-3-yl)carbonyl]piperazine-2-carboxylic acid	CC1=CC=C2NN=C(C(=O)N3CCNC(C3)C(O)=O)C2=C1	20	uM	1503	97.4017	-0.24927	1422	99.2605	-0.0696567	1407	103.311	0.328861	1376	102.891	0.285442	6.52665e+08	101.927	0.193142	8.2345e+08	125.401	2.24776	0.792598	81.0623	-3.51091
HEK-BiFC#20	ChemBridge	N-[(2-methylimidazo[2,1-b][1,3]thiazol-6-yl)methyl]-2-(3-oxo-2,3-dihydro-1H-isoindol-1-yl)acetamide	CC1=CN2C=C(CNC(=O)CC3NC(=O)C4=CC=CC=C34)N=C2S1	20	uM	1245	99.3491	-0.0798082	1147	100.262	0.0307423	1127	108.968	1.16792	1087	107.807	1.00742	5.31572e+08	101.967	0.238542	1.02724e+09	185.528	2.25235	0.517477	52.3381	-3.32265
HEK-BiFC#20	ChemBridge	N-[1-(2,2-dimethylpropyl)-5-oxo-3-pyrrolidinyl]-N'-2-thienylurea	CC(C)(C)CN1CC(CC1=O)NC(=O)NC1=CC=CS1	20	uM	1744	105.569	0.605314	1615	108.496	0.797173	1708	123.23	2.19113	1607	119.889	1.78373	574814225	103.656	0.317754	1031361706	158.965	2.28514	0.557335	63.7742	-3.28405
HEK-BiFC#20	ChemBridge	N-[2-(1-piperidinyl)ethyl]cycloheptanamine	C(CN1CCCCC1)NC1CCCCCC1	20	uM	1544	94.7621	-0.700871	1213	91.6055	-1.00991	1075	90.3338	-1.12457	1001	89.3775	-1.20026	4.17082e+08	93.5335	-0.728875	6.62404e+08	125.817	2.29807	0.62965	73.9867	-3.61311
HEK-BiFC#20	ChemBridge	(4-methoxybenzyl)(4-piperidinylmethyl)amine dihydrochloride	Cl.Cl.COC1=CC=C(CNCC2CCNCC2)C=C1	20	uM	1487	94.7134	-0.667626	1323	93.3827	-0.85247	1245	95.6382	-0.580654	1194	94.406	-0.75199	455457691	85.0237	-1.94384	7.37762e+08	121.679	2.30899	0.617351	69.5717	-3.98854
HEK-BiFC#20	ChemBridge	2-{[4-(1,3-benzodioxol-5-yl)-1H-pyrrolo[2,3-b]pyridin-6-yl]amino}ethanol	OCCNC1=CC(=C2C=CNC2=N1)C1=CC=C2OCOC2=C1	20	uM	1306	99.5332	-0.049447	1247	103.456	0.352562	1304	116.715	1.90726	1247	114.591	1.62655	6.81759e+08	116.391	0.663633	1.28547e+09	203.643	2.31967	0.530358	55.0863	-3.48712
HEK-BiFC#20	ChemBridge	6-hydroxy-3-(4-methylphenyl)-2-{[2-(4-morpholinyl)-2-oxoethyl]thio}-4(3H)-pyrimidinone	CC1=CC=C(C=C1)N1C(=O)C=C(O)N=C1SCC(=O)N1CCOCC1	20	uM	1502	93.3046	-0.58512	1250	93.2771	-0.534596	1163	96.507	-0.291176	1102	96.4815	-0.283791	4.32928e+08	92.7209	-0.648581	7.45993e+08	135.692	2.32577	0.580338	67.7292	-3.34828
HEK-BiFC#20	ChemBridge	1,4-dimethyl-4-[3-(3-thienylmethyl)-1,2,4-oxadiazol-5-yl]piperidine	CN1CCC(C)(CC1)C1=NC(CC2=CSC=C2)=NO1	20	uM	1402	94.1078	-0.360603	1333	95.5513	-0.267727	1301	106.795	0.435216	1276	106.84	0.436171	6.51146e+08	102.467	0.164664	9.07406e+08	153.052	2.34179	0.71759	65.9054	-3.26522
HEK-BiFC#20	ChemBridge	N-[(2-chloro-3-pyridinyl)methyl]-1-cyclopentyl-N-methyl-6-oxo-3-piperidinecarboxamide	CN(CC1=CC=CN=C1Cl)C(=O)C1CCC(=O)N(C1)C1CCCC1	20	uM	1420	99.0604	-0.0876512	1322	100.399	0.0350976	1296	103.644	0.317779	1268	103.674	0.314069	6.1103e+08	104.402	0.341455	9.07167e+08	145.789	2.34542	0.673559	70.8962	-3.91827
HEK-BiFC#20	ChemBridge	2-butyl-N-cyclobutyl-1,3-benzoxazole-5-carboxamide	CCCCC1=NC2=CC(=CC=C2O1)C(=O)NC1CCC1	20	uM	1709	109.269	0.804642	1508	108.729	0.738254	1516	115.971	1.48042	1438	114.377	1.31945	5.04009e+08	101.167	0.10637	7.41905e+08	126.032	2.34559	0.679345	80.132	-3.21709
HEK-BiFC#20	ChemBridge	4-(2-chlorobenzyl)-1-(3,6-dimethylpyrazin-2-yl)piperidine-4-carboxylic acid	CC1=CN=C(C)C(=N1)N1CCC(CC2=CC=CC=C2Cl)(CC1)C(O)=O	20	uM	1504	104.92	0.459	1414	107.386	0.65014	1396	111.641	1.01524	1369	111.932	1.01996	644930428	110.194	0.790784	907314132	145.813	2.34664	0.710813	74.8174	-3.39036
HEK-BiFC#20	ChemBridge	5-{2-[2-(4-fluorophenyl)azetidin-1-yl]-2-oxoethyl}pyrimidine-2,4(1H,3H)-dione	FC1=CC=C(C=C1)C1CCN1C(=O)CC1=CNC(=O)NC1=O	20	uM	1617	105.764	0.480917	1493	105.931	0.45222	1464	108.926	0.697671	1419	107.901	0.598761	6.23301e+08	100.4	0.0276646	9.2304e+08	138.555	2.35955	0.675269	72.0908	-3.70233
HEK-BiFC#20	ChemBridge	3-[5-(aminocarbonyl)-3-thienyl]benzoic acid	NC(=O)C1=CC(=CS1)C1=CC=CC(=C1)C(O)=O	20	uM	1499	97.1425	-0.274138	1418	98.9813	-0.0959577	1384	101.622	0.161126	1353	101.171	0.115608	6.20402e+08	96.8888	-0.311782	8.31761e+08	126.666	2.35977	0.74589	76.2853	-4.39654
HEK-BiFC#20	ChemBridge	1-(3-chlorophenyl)-3-(3,5-dimethyl-1H-pyrazol-1-yl)-2,5-pyrrolidinedione	CC1=NN(C2CC(=O)N(C2=O)C2=CC(Cl)=CC=C2)C(C)=C1	20	uM	1667	103.554	0.310628	1320	98.5006	-0.119232	1315	109.12	0.760256	1188	104.011	0.323513	4.0376e+08	86.4739	-1.2052	7.49088e+08	136.255	2.36246	0.539002	62.9049	-3.84883
HEK-BiFC#20	ChemBridge	N-1,3-benzodioxol-5-yl-2-pyrazinecarboxamide	O=C(NC1=CC=C2OCOC2=C1)C1=CN=CC=N1	20	uM	1585	97.2784	-0.364166	1285	97.0429	-0.355752	1361	114.367	1.67143	1215	108.485	0.958761	3.87955e+08	87.0015	-1.46514	6.66705e+08	126.634	2.3708	0.581898	68.3757	-4.39245
HEK-BiFC#20	ChemBridge	N-(4-fluorophenyl)-6-methyl-2-pyridinecarboxamide	CC1=NC(=CC=C1)C(=O)NC1=CC=C(F)C=C1	20	uM	1561	96.9697	-0.264823	1258	93.874	-0.487126	1158	96.0921	-0.325762	1066	93.3297	-0.538012	3.74457e+08	80.198	-1.76439	7.49981e+08	136.417	2.37304	0.499288	58.2702	-4.32971
HEK-BiFC#20	ChemBridge	5-(methoxymethyl)-N-(2,3,4,5-tetrahydro-1-benzoxepin-4-ylmethyl)-2-furamide	COCC1=CC=C(O1)C(=O)NCC1CCOC2=CC=CC=C2C1	20	uM	1587	113.735	1.23395	1457	113.391	1.13928	1423	116.58	1.3598	1370	114.602	1.19812	6.39201e+08	110.144	0.781029	1.05547e+09	167.388	2.38661	0.605605	64.026	-3.04506
HEK-BiFC#20	ChemBridge	ethyl 1-(4-methylbenzoyl)-4-piperidinecarboxylate	CCOC(=O)C1CCN(CC1)C(=O)C1=CC=C(C)C=C1	20	uM	1724	107.095	0.620068	1443	107.679	0.610622	1371	113.767	1.14763	1264	110.665	0.860201	444545468	95.209	-0.426881	7.51225e+08	136.644	2.3878	0.591761	69.0623	-3.20997
HEK-BiFC#20	ChemBridge	4-[3-(trifluoromethyl)benzoyl]-3,4-dihydro-2(1H)-quinoxalinone	FC(F)(F)C1=CC(=CC=C1)C(=O)N1CC(=O)NC2=CC=CC=C12	20	uM	1230	91.3246	-0.632409	1041	92.1494	-0.626597	1012	101.527	0.136388	953	100.903	0.0800419	4.40255e+08	102.481	0.0894745	1.07872e+09	217.096	2.3879	0.408127	44.8877	-3.77094
HEK-BiFC#20	ChemBridge	2,6-dimethyl-4-[4-(2-propyn-1-yloxy)benzoyl]morpholine	CC1CN(CC(C)O1)C(=O)C1=CC=C(OCC#C)C=C1	20	uM	1419	94.9581	-0.497287	1261	98.9917	-0.0935363	1193	112.299	1.18721	1153	112.784	1.18357	4.47651e+08	99.7755	-0.020494	5.58782e+08	128.217	2.39161	0.801119	77.5811	-3.26771
HEK-BiFC#20	ChemBridge	3-(1,3-dioxo-1,3-dihydro-2H-isoindol-2-yl)-N,N-diethylpropanamide	CCN(CC)C(=O)CCN1C(=O)C2=CC=CC=C2C1=O	20	uM	1403	96.7545	-0.230157	1154	95.9593	-0.255596	1064	97.3829	-0.179022	999	96.4693	-0.23033	4.1265e+08	99.3276	-0.0451303	6.47471e+08	138.558	2.44998	0.637326	71.4311	-4.10126
HEK-BiFC#20	ChemBridge	2-[4-(2-methoxyphenyl)-1-piperazinyl]-4-quinazolinamine	COC1=CC=CC=C1N1CCN(CC1)C1=NC2=CC=CC=C2C(N)=N1	20	uM	1376	90.4055	-1.28071	1240	90.5027	-1.26029	1165	91.4353	-1.1812	1126	91.2942	-1.2083	456741184	89.8084	-1.40285	774449608	131.983	2.45056	0.589762	67.4157	-3.70182
HEK-BiFC#20	ChemBridge	4-[(anilinocarbonyl)amino]-N,N-dimethylbenzamide	CN(C)C(=O)C1=CC=C(NC(=O)NC2=CC=CC=C2)C=C1	20	uM	1619	97.5356	-0.282237	1465	97.6016	-0.25489	1439	106.452	0.775848	1383	105.226	0.606774	5.1659e+08	93.078	-0.794933	7.41096e+08	125.093	2.463	0.697062	74.1098	-3.45516
HEK-BiFC#20	ChemBridge	N-(2,4-dimethoxyphenyl)-3-ethyl-5-methyl-4-isoxazolecarboxamide	CCC1=NOC(C)=C1C(=O)NC1=CC=C(OC)C=C1OC	20	uM	1908	120.146	1.8673	1657	117.889	1.74192	1497	118.527	1.9515	1437	117.576	1.88321	5.14919e+08	103.696	0.474127	8.69208e+08	164.516	2.46612	0.592401	61.2623	-3.23624
HEK-BiFC#20	ChemBridge	N-{[1-(1-methyl-6-oxo-1,6-dihydropyridazin-4-yl)pyrrolidin-3-yl]methyl}-2-(pyridin-2-ylthio)acetamide	CN1N=CC(=CC1=O)N1CCC(CNC(=O)CSC2=NC=CC=C2)C1	20	uM	1473	94.1797	-0.505265	1354	97.6252	-0.200857	1356	103.732	0.345898	1312	104.355	0.399667	5.16135e+08	103.601	0.328298	7.49901e+08	127.39	2.46799	0.68827	81.1849	-3.04661
HEK-BiFC#20	ChemBridge	2-[(4,5-diphenyl-4H-1,2,4-triazol-3-yl)thio]acetohydrazide	NNC(=O)CSC1=NN=C(N1C1=CC=CC=C1)C1=CC=CC=C1	20	uM	1524	93.5346	-0.865118	1281	96.7408	-0.392094	1237	103.947	0.459176	1151	102.771	0.313071	4.47129e+08	100.272	0.0306226	6.72996e+08	127.829	2.47715	0.664386	78.0683	-3.0462
HEK-BiFC#20	ChemBridge	7-(3-chlorophenyl)-4-(morpholin-3-ylcarbonyl)-2,3,4,5-tetrahydro-1,4-benzoxazepin-9-ol	OC1=C2OCCN(CC2=CC(=C1)C1=CC(Cl)=CC=C1)C(=O)C1COCCN1	20	uM	1335	93.1307	-0.64081	1222	92.8043	-0.633427	1198	95.8065	-0.365729	1162	95.0074	-0.426767	5.48726e+08	93.7562	-0.484353	9.2326e+08	148.376	2.4779	0.594335	62.5574	-5.04094
HEK-BiFC#20	ChemBridge	1-(4-morpholinylcarbonyl)-4-piperidinamine	NC1CCN(CC1)C(=O)N1CCOCC1	20	uM	1470	96.5815	-0.456319	1324	96.6335	-0.44673	1266	99.3623	-0.087947	1215	98.5102	-0.206776	4.88925e+08	96.1366	-0.531791	7.77472e+08	132.498	2.49003	0.628864	71.8854	-3.19402
HEK-BiFC#20	ChemBridge	N-cyclopentyl-2-{[(5-isobutylisoxazol-3-yl)methyl]amino}propanamide	CC(C)CC1=CC(CNC(C)C(=O)NC2CCCC2)=NO1	20	uM	1601	108.283	0.691461	1494	111.052	0.905095	1472	114.067	1.14261	1433	114.172	1.14203	5.97004e+08	107.367	0.576323	8.7265e+08	139.037	2.49199	0.684127	76.745	-3.11353
HEK-BiFC#20	ChemBridge	3-[methyl(6-morpholin-4-ylpyrimidin-4-yl)amino]-1-phenylpropan-1-ol	CN(CCC(O)C1=CC=CC=C1)C1=CC(=NC=N1)N1CCOCC1	20	uM	1471	102.618	0.244244	1359	103.209	0.282452	1337	106.923	0.603736	1298	106.127	0.52374	5.99092e+08	102.362	0.183224	9.25918e+08	148.803	2.49978	0.647025	68.1034	-4.29428
HEK-BiFC#20	ChemBridge	N-ethyl-2-(2-fluoro-5-methoxyphenyl)pyrimidin-4-amine	CCNC1=NC(=NC=C1)C1=C(F)C=CC(OC)=C1	20	uM	1459	111.263	1.44497	1315	111.757	1.4381	1181	115.558	1.39181	1151	115.941	1.25317	5.90532e+08	117.812	2.26651	1.80056e+09	314.399	2.50391	0.327971	31.1573	-3.10943
HEK-BiFC#20	ChemBridge	N-[2-(dimethylamino)-5,6,7,8-tetrahydro-5-quinazolinyl]-2-(2-oxo-1-piperidinyl)acetamide	CN(C)C1=NC2=C(C=N1)C(CCC2)NC(=O)CN1CCCCC1=O	20	uM	1575	100.701	0.0608815	1396	100.653	0.0552643	1407	107.633	0.707528	1332	105.946	0.545664	5.02699e+08	100.904	0.0823903	7.53061e+08	127.927	2.51636	0.66754	78.7397	-3.44255
HEK-BiFC#20	ChemBridge	N-cyclopentyl-N'-[2-(1-methylpyrrolidin-2-yl)ethyl]succinamide	CN1CCCC1CCNC(=O)CCC(=O)NC1CCCC1	20	uM	1621	99.9634	-0.00482625	1453	100.371	0.0476802	1452	106.143	0.822118	1384	105.458	0.703383	4.78499e+08	97.5624	-0.314989	7.1742e+08	123.622	2.52077	0.666972	78.6307	-3.18175
HEK-BiFC#20	ChemBridge	3-[5-(1,3-benzodioxol-5-yl)-1,3,4-oxadiazol-2-yl]-N-methyl-N-[(5-methyl-2-furyl)methyl]propanamide	CN(CC1=CC=C(C)O1)C(=O)CCC1=NN=C(O1)C1=CC2=C(OCO2)C=C1	20	uM	1545	101.513	0.115659	1429	102.67	0.195071	1409	105.825	0.424528	1366	105.047	0.36408	5.99837e+08	97.9536	-0.135123	9.91992e+08	145.135	2.52353	0.60468	66.9615	-3.97691
HEK-BiFC#20	ChemBridge	N-(4-fluorobenzyl)-N-(3-methoxypropyl)-2-(2-methyl-1,3-thiazol-4-yl)acetamide	COCCCN(CC1=CC=C(F)C=C1)C(=O)CC1=CSC(C)=N1	20	uM	1482	90.8941	-0.428331	1396	91.3631	-0.400217	1355	94.3799	-0.272474	1336	94.5841	-0.261322	7.4738e+08	108.098	0.38547	1.12099e+09	156.44	2.55631	0.666712	68.7743	-3.13284
HEK-BiFC#20	ChemBridge	N-(5-hexyl-1,3,4-thiadiazol-2-yl)-N'-phenylurea	CCCCCCC1=NN=C(NC(=O)NC2=CC=CC=C2)S1	20	uM	1684	104.61	0.402917	1415	105.59	0.444477	1336	110.863	0.905519	1260	110.315	0.831955	455484952	97.552	-0.218123	7.65803e+08	139.295	2.56058	0.594781	69.4147	-3.1734
HEK-BiFC#20	ChemBridge	2-chloro-N-{2-[methyl(phenyl)amino]ethyl}benzamide	CN(CCNC(=O)C1=CC=CC=C1Cl)C1=CC=CC=C1	20	uM	1586	95.5476	-0.509924	1439	95.8694	-0.438977	1362	100.756	0.0909001	1316	100.128	0.0149071	5.24078e+08	94.4271	-0.639997	7.475e+08	126.174	2.56911	0.701107	74.5398	-3.39777
HEK-BiFC#20	ChemBridge	1-(4-methoxyphenyl)-N,N-dimethyl-5-phenyl-1H-1,2,4-triazole-3-carboxamide	COC1=CC=C(C=C1)N1N=C(N=C1C1=CC=CC=C1)C(=O)N(C)C	20	uM	1570	105.063	0.49935	1408	110.532	0.977011	1317	123.971	2.31394	1268	124.033	2.22506	4.61621e+08	102.889	0.263758	567981255	130.328	2.57052	0.812739	78.7064	-3.10369
HEK-BiFC#20	ChemBridge	1-(4-{5-[(isopropylamino)methyl]-2-furyl}phenyl)ethanol hydrochloride	Cl.CC(C)NCC1=CC=C(O1)C1=CC=C(C=C1)C(C)O	20	uM	1666	98.6894	-0.154378	1504	97.0812	-0.341711	1449	99.7033	-0.0358603	1393	98.4409	-0.188302	5.7544e+08	94.7373	-0.608452	8.80269e+08	127.47	2.57058	0.653709	74.0118	-3.53417
HEK-BiFC#20	ChemBridge	2-(2-phenoxypropanoyl)-1,2,3,4-tetrahydroisoquinoline	CC(OC1=CC=CC=C1)C(=O)N1CCC2=C(C1)C=CC=C2	20	uM	1672	115.305	1.08538	1375	114.336	0.906833	1261	115.413	1.05437	1175	113.465	0.878404	4.35628e+08	104.858	0.326076	6.56359e+08	140.46	2.57084	0.663704	74.3875	-3.67685
HEK-BiFC#20	ChemBridge	N-[2-(4-acetyl-1-piperazinyl)-3-chlorophenyl]-4-fluorobenzamide	CC(=O)N1CCN(CC1)C1=C(NC(=O)C2=CC=C(F)C=C2)C=CC=C1Cl	20	uM	1579	92.855	-0.614466	1417	94.4431	-0.454273	1280	94.9555	-0.381871	1226	94.2216	-0.43256	5.04925e+08	96.9909	-0.262805	7.84096e+08	141.605	2.60923	0.643958	67.8118	-3.52754
HEK-BiFC#20	ChemBridge	N-(3-{2-[2-(4-methyl-1,2,5-oxadiazol-3-yl)pyrrolidin-1-yl]-2-oxoethoxy}phenyl)propanamide	CCC(=O)NC1=CC(OCC(=O)N2CCCC2C2=NON=C2C)=CC=C1	20	uM	1470	101.856	0.160861	1359	104.101	0.329962	1366	107.361	0.585162	1326	108.027	0.635826	5.59177e+08	100.428	0.032394	1158213000	161.382	2.61415	0.482793	60.7478	-3.07071
HEK-BiFC#20	ChemBridge	N-1,2,3-benzothiadiazol-5-yl-N'-(4-methylphenyl)urea	CC1=CC=C(NC(=O)NC2=CC3=C(SN=N3)C=C2)C=C1	20	uM	1687	108.565	0.949889	1470	109.124	1.00105	1324	107.514	0.895798	1272	107.854	0.927835	5.34589e+08	100.82	0.0407591	1.66066e+09	260.111	2.61537	0.321914	36.2531	-5.1298
HEK-BiFC#20	ChemBridge	3-{4-[(3S*,4S*)-3-hydroxy-4-isopropoxypyrrolidin-1-yl]-4-oxobutyl}quinazolin-4(3H)-one	CC(C)O[C@H]1CN(C[C@@H]1O)C(=O)CCCN1C=NC2=CC=CC=C2C1=O	20	uM	1112	92.5173	-0.889149	1006	92.2883	-0.870366	980	98.2456	-0.213253	938	97.0481	-0.354574	4.41892e+08	90.9146	-0.937365	631671183	126.886	2.61984	0.69956	71.3565	-3.36185
HEK-BiFC#20	ChemBridge	2-[(4-fluorobenzyl)thio]acetamide	NC(=O)CSCC1=CC=C(F)C=C1	20	uM	1719	103.56	0.407723	1552	103.398	0.361094	1460	108.006	0.962652	1413	107.509	0.87179	5.41607e+08	97.5856	-0.277276	7.51243e+08	126.805	2.63112	0.720948	76.6493	-3.11625
HEK-BiFC#20	ChemBridge	4-[3-(3,4-dimethylphenyl)propanoyl]-1,8-dioxa-4,11-diazaspiro[5.6]dodecane	CC1=CC=C(CCC(=O)N2CCOC3(C2)CNCCOC3)C=C1C	20	uM	1543	103.572	0.218621	1450	103.938	0.236991	1398	114.758	0.945186	1363	114.124	0.900709	6.89044e+08	108.43	0.562775	9.48219e+08	159.936	2.64566	0.726671	66.7395	-3.18534
HEK-BiFC#20	ChemBridge	2-(2,4-dichloro-6-{[(tetrahydro-2-furanylmethyl)amino]methyl}phenoxy)acetamide hydrochloride	Cl.NC(=O)COC1=C(Cl)C=C(Cl)C=C1CNCC1CCCO1	20	uM	1495	100.044	0.00433141	1320	103.623	0.336139	1262	118.794	1.81418	1212	118.555	1.7179	4.64623e+08	103.558	0.324841	572281515	131.315	2.65415	0.811878	78.623	-3.11585
HEK-BiFC#20	ChemBridge	1-(2-methoxyphenyl)-N,5-dimethyl-N-phenyl-1H-1,2,3-triazole-4-carboxamide	COC1=CC=CC=C1N1N=NC(C(=O)N(C)C2=CC=CC=C2)=C1C	20	uM	1998	117.495	1.50456	1729	115.238	1.24567	1575	116.84	1.27478	1487	114.28	1.069	5.20871e+08	100.054	0.00472201	7.88115e+08	142.33	2.65475	0.660908	69.5967	-3.33193
HEK-BiFC#20	ChemBridge	N-[2-(diethylamino)ethyl]-2-phenoxyacetamide hydrochloride	Cl.CCN(CC)CCNC(=O)COC1=CC=CC=C1	20	uM	1546	106.616	0.469178	1302	108.266	0.522863	1234	112.942	0.885327	1164	112.403	0.809108	4.37654e+08	105.346	0.358811	6.62618e+08	141.799	2.65594	0.660493	74.0276	-3.72851
HEK-BiFC#20	ChemBridge	N-[1-(2-fluorobenzyl)-3-piperidinyl]-2-[(4-methyl-4H-1,2,4-triazol-3-yl)thio]acetamide	CN1C=NN=C1SCC(=O)NC1CCCN(CC2=CC=CC=C2F)C1	20	uM	1716	109.716	0.843496	1553	111.973	1.01267	1562	119.49	1.8066	1487	118.274	1.67714	5.12168e+08	102.804	0.255706	7.6327e+08	129.661	2.67262	0.671019	79.15	-3.37612
HEK-BiFC#20	ChemBridge	4-[(cyclohexylcarbonyl)amino]-N,N-diethylbenzamide	CCN(CC)C(=O)C1=CC=C(NC(=O)C2CCCCC2)C=C1	20	uM	1712	105.52	0.295434	1615	107.461	0.384181	1524	115.783	0.862538	1504	116.327	0.880375	646028122	107.703	0.442992	806606553	146.772	2.68451	0.800921	73.2182	-3.53898
HEK-BiFC#20	ChemBridge	N-cyclohexyl-7-(2-methoxyethyl)-6-oxo-2,7-diazaspiro[4.5]decane-2-carboxamide	COCCN1CCCC2(CCN(C2)C(=O)NC2CCCCC2)C1=O	20	uM	1438	91.9419	-0.699531	1306	94.1643	-0.493567	1319	100.901	0.0835384	1265	100.616	0.0565739	5.26603e+08	105.702	0.519879	7.64182e+08	129.816	2.68657	0.689106	81.2835	-3.03065
HEK-BiFC#20	ChemBridge	1-(3-fluorobenzoyl)-4-[(4-methyl-1-piperidinyl)carbonyl]piperidine	CC1CCN(CC1)C(=O)C1CCN(CC1)C(=O)C1=CC=CC(F)=C1	20	uM	1648	99.2827	-0.0821484	1507	100.4	0.0424817	1476	109.189	1.10498	1420	108.041	0.933626	539400906	97.188	-0.322933	7.54949e+08	127.431	2.69253	0.714486	75.9623	-3.20794
HEK-BiFC#20	ChemBridge	(3R*,4R*)-1-[4-(5-cyclopropyl-1,2,4-oxadiazol-3-yl)benzoyl]-4-(hydroxymethyl)-3-piperidinol	OC[C@H]1CCN(C[C@@H]1O)C(=O)C1=CC=C(C=C1)C1=NOC(=N1)C1CC1	20	uM	1393	96.4619	-0.473752	1286	96.6145	-0.474829	1158	97.3084	-0.387649	1136	97.4558	-0.379839	625079497	104.983	0.719982	8.6911e+08	155.484	2.71127	0.719218	66.1953	-3.16696
HEK-BiFC#20	ChemBridge	1-cyclohexyl-2,5-dimethyl-4-piperidinone hydrochloride	Cl.CC1CC(=O)C(C)CN1C1CCCCC1	20	uM	1681	104.424	0.386631	1369	102.157	0.171523	1256	104.224	0.352134	1166	102.085	0.168156	4.53216e+08	97.0661	-0.261418	7.78614e+08	141.626	2.71242	0.582081	67.9326	-3.32718
HEK-BiFC#20	ChemBridge	N-ethyl-N-{[3-(4-methoxyphenyl)-1,2,4-oxadiazol-5-yl]methyl}-3,3-dimethylbutanamide	CCN(CC1=NC(=NO1)C1=CC=C(OC)C=C1)C(=O)CC(C)(C)C	20	uM	1413	90	-1.26286	1302	91.9005	-1.04342	1284	98.6341	-0.181834	1242	98.2012	-0.241806	5.1969e+08	97.0144	-0.387508	7.61079e+08	125.524	2.71859	0.682833	76.9512	-3.02123
HEK-BiFC#20	ChemBridge	N-cyclopentyl-N'-(4-hydroxy-2-oxo-2H-chromen-3-yl)urea	OC1=C(NC(=O)NC2CCCC2)C(=O)OC2=CC=CC=C12	20	uM	1547	103.524	0.347544	1351	106.057	0.561901	1238	116.535	1.5961	1194	116.794	1.55488	4.41141e+08	98.3246	-0.152944	5.75683e+08	132.095	2.7203	0.766293	74.2085	-3.7593
HEK-BiFC#20	ChemBridge	N-methyl-1-(1-methyl-1H-imidazol-2-yl)-N-{[3-(3,4,5-trimethoxyphenyl)-1H-pyrazol-4-yl]methyl}methanamine	[H]N1C=C(CN(C)CC2=NC=CN2C)C(=N1)C1=CC(OC)=C(OC)C(OC)=C1	20	uM	1521	97.2487	-0.238843	1398	100.798	0.0674605	1374	105.109	0.473532	1326	105.468	0.501865	5.18264e+08	104.028	0.36727	7.66502e+08	130.21	2.72209	0.676142	79.7543	-3.27827
HEK-BiFC#20	ChemBridge	6-{[(3R)-3-hydroxy-3,4,4-trimethyl-1-pyrrolidinyl]methyl}-2-methyl-4-pyrimidinol	CC1=NC(O)=CC(CN2CC(C)(C)[C@@](C)(O)C2)=N1	20	uM	1472	95.9407	-0.324833	1322	96.7391	-0.243898	1274	101.066	0.084458	1225	100.846	0.0650975	482914624	97.6521	-0.164547	883179392	157.285	2.75516	0.546791	61.3978	-4.57459
HEK-BiFC#20	ChemBridge	5-(4-morpholinylmethyl)-N-(2,2,2-trifluoroethyl)-3-isoxazolecarboxamide	FC(F)(F)CNC(=O)C1=NOC(CN2CCOCC2)=C1	20	uM	1580	95.6416	-0.473724	1477	99.2253	-0.0726852	1421	102.523	0.237977	1391	103.775	0.338514	583293340	105.185	0.450665	1.11022e+09	171.12	2.7562	0.525384	60.118	-3.61549
HEK-BiFC#20	ChemBridge	N-(cyanomethyl)-1-(4-fluorophenyl)-5-oxo-3-pyrrolidinecarboxamide	FC1=CC=C(C=C1)N1CC(CC1=O)C(=O)NCC#N	20	uM	1973	121.607	1.15638	1870	124.428	1.2579	1727	131.206	1.70535	1699	131.409	1.69363	6.83536e+08	113.956	0.802628	8.16041e+08	148.489	2.78305	0.837625	76.5735	-3.0956
HEK-BiFC#20	ChemBridge	methyl 2-[({[3-(aminocarbonyl)-1-ethyl-1H-pyrazol-4-yl]amino}carbonyl)amino]benzoate	CCN1C=C(NC(=O)NC2=CC=CC=C2C(=O)OC)C(=N1)C(N)=O	20	uM	1623	96.2562	-0.338019	1386	94.5188	-0.471992	1329	99.6275	-0.0297836	1258	98.1997	-0.147035	1.09674e+09	193.507	3.51426	1.84684e+09	276.662	2.79685	0.593847	65.9863	-3.05045
HEK-BiFC#20	ChemBridge	3-(1-hydroxy-1-methylethyl)-N-[5-(4-methylbenzyl)-1,3,4-thiadiazol-2-yl]piperidine-1-carboxamide	CC1=CC=C(CC2=NN=C(NC(=O)N3CCCC(C3)C(C)(C)O)S2)C=C1	20	uM	1968	117.197	0.870869	1819	121.421	1.0321	1949	141.066	1.95039	1819	136.124	1.69057	6.74924e+08	124.857	0.94167	1253356962	198.585	2.79774	0.538493	61.1356	-3.12634
HEK-BiFC#20	ChemBridge	1-(4-pyridinyl)-N-(4-pyridinylmethyl)methanamine hydrochloride	Cl.C(NCC1=CC=NC=C1)C1=CC=NC=C1	20	uM	1555	104.059	0.400346	1381	108.412	0.78038	1267	119.265	1.85961	1219	119.239	1.78129	4.57567e+08	101.986	0.181275	5.80242e+08	133.142	2.80898	0.788579	76.3667	-3.44472
HEK-BiFC#20	ChemBridge	{2-[4-(trifluoromethyl)phenoxy]ethyl}amine hydrochloride	Cl.NCCOC1=CC=C(C=C1)C(F)(F)F	20	uM	1644	94.617	-0.690858	1520	95.9066	-0.506589	1456	99.1066	-0.115458	1413	98.9474	-0.135894	5.54646e+08	93.3077	-0.873021	9.35607e+08	137.076	2.81887	0.59282	67.4074	-3.34435
HEK-BiFC#20	ChemBridge	5-[(1,3-benzodioxol-5-yloxy)methyl]-N-methyl-N-(2-pyridinylmethyl)-1H-pyrazole-3-carboxamide	CN(CC1=CC=CC=N1)C(=O)C1=NNC(COC2=CC=C3OCOC3=C2)=C1	20	uM	1445	102.489	0.251757	1345	104.13	0.382961	1357	109.254	0.848692	1313	108.258	0.744762	610102120	105.864	0.561798	7.88576e+08	128.556	2.84549	0.773676	82.3134	-3.90171
HEK-BiFC#20	ChemBridge	(5-chloro-2-methylphenoxy)acetic acid	CC1=CC=C(Cl)C=C1OCC(O)=O	20	uM	1769	104.028	0.346427	1529	101.908	0.155965	1386	102.819	0.213399	1291	99.2171	-0.0586096	4.64177e+08	89.1637	-0.946399	8.05713e+08	145.509	2.85407	0.576107	60.6668	-4.31056
HEK-BiFC#20	ChemBridge	4-[1-(3-chloro-4-methylphenyl)-4-piperidinyl]-N-cyclopropyl-2-piperazinecarboxamide	CC1=C(Cl)C=C(C=C1)N1CCC(CC1)N1CCNC(C1)C(=O)NC1CC1	20	uM	1564	104.982	0.304888	1483	106.303	0.379347	1414	116.071	1.0293	1382	115.715	1.00216	7.20912e+08	113.445	0.897549	977964117	164.953	2.86712	0.737156	67.7024	-3.09312
HEK-BiFC#20	ChemBridge	1-[2-(2-butoxyphenoxy)ethyl]-4-methylpiperazine hydrochloride	Cl.CCCCOC1=C(OCCN2CCN(C)CC2)C=CC=C1	20	uM	1333	97.4415	-0.194705	1104	95.6129	-0.30306	974	106.317	0.410563	909	103.321	0.212986	3.70329e+08	89.8444	-0.690735	6.73425e+08	166.75	2.87289	0.54992	52.4505	-3.26306
HEK-BiFC#20	ChemBridge	1-benzyl-N-(1-isoxazol-3-ylethyl)-N-methyl-1H-pyrazole-4-carboxamide	CC(N(C)C(=O)C1=CN(CC2=CC=CC=C2)N=C1)C1=NOC=C1	20	uM	1411	94.7119	-0.323631	1345	96.4115	-0.215961	1293	106.139	0.393157	1273	106.589	0.420153	6.6174e+08	104.134	0.275955	9.79906e+08	165.28	2.88158	0.67531	62.0223	-3.6371
HEK-BiFC#20	ChemBridge	5-(4-methylbenzyl)-2-(phenylimino)-1,3-thiazolidin-4-one	CC1=CC=C(CC2S\C(NC2=O)=N\C2=CC=CC=C2)C=C1	20	uM	1712	106.346	0.482146	1502	108.445	0.542823	1438	117.55	1.23887	1377	117.263	1.12183	506681701	98.0552	-0.1259	8.39598e+08	152.606	2.91029	0.603481	63.8173	-3.75196
HEK-BiFC#20	ChemBridge	1-methyl-4-[4-(trifluoromethyl)benzyl]piperazine	CN1CCN(CC2=CC=C(C=C2)C(F)(F)F)CC1	20	uM	1476	91.6895	-0.726269	1274	95.068	-0.392185	1205	99.9922	-0.000648498	1143	100.071	0.00573762	4.57626e+08	98.0106	-0.177263	7.97702e+08	145.098	2.93867	0.57368	66.9522	-3.4289
HEK-BiFC#20	ChemBridge	methyl 2-[({[4-(1-pyrrolidinylcarbonyl)phenyl]amino}carbonyl)amino]benzoate	COC(=O)C1=CC=CC=C1NC(=O)NC1=CC=C(C=C1)C(=O)N1CCCC1	20	uM	1560	95.36	-0.600095	1363	96.8255	-0.362477	1318	104.138	0.512424	1241	102.216	0.257061	4.92978e+08	91.8807	-0.686069	981934200	157.999	2.94257	0.502048	57.0298	-3.22632
HEK-BiFC#20	ChemBridge	N-(2-chloro-6-fluorobenzyl)-2-(dimethylamino)-2-(3-fluorophenyl)acetamide	CN(C)C(C(=O)NCC1=C(Cl)C=CC=C1F)C1=CC=CC(F)=C1	20	uM	1619	104.919	0.471922	1531	106.869	0.647047	1536	112.783	1.26964	1500	112.163	1.20107	7.08994e+08	110.724	1.07473	8.75265e+08	133.292	2.94604	0.810034	82.8456	-3.18031
HEK-BiFC#20	ChemBridge	4-benzylthiomorpholine	C(N1CCSCC1)C1=CC=CC=C1	20	uM	1702	105.729	0.500635	1416	105.664	0.45041	1342	111.361	0.947023	1252	109.614	0.775461	4.5491e+08	97.4289	-0.22909	799001347	145.334	2.95407	0.569349	66.4466	-3.48136
HEK-BiFC#20	ChemBridge	2,5-dichloro-N-(1-methylbutyl)benzamide	CCCC(C)NC(=O)C1=C(Cl)C=CC(Cl)=C1	20	uM	1522	104.961	0.351807	1300	108.1	0.512343	1205	110.288	0.703761	1139	109.989	0.651618	4.45402e+08	107.211	0.483972	6.84755e+08	146.537	2.95696	0.650454	72.9024	-3.89004
HEK-BiFC#20	ChemBridge	3-{2-[(4S)-4-hydroxy-4-(methoxymethyl)-3,3-dimethyl-1-piperidinyl]-2-oxoethyl}-5,5-dimethyl-2,4-imidazolidinedione	COC[C@]1(O)CCN(CC1(C)C)C(=O)CN1C(=O)NC(C)(C)C1=O	20	uM	1566	102.067	0.165432	1420	103.91	0.292472	1289	102.256	0.178737	1247	102.658	0.204394	5.1612e+08	104.367	0.306032	9.07605e+08	161.634	2.96437	0.568662	63.8536	-4.28356
HEK-BiFC#20	ChemBridge	1-(2-{[(2,3,6-trimethylphenoxy)acetyl]amino}ethyl)piperidine-3-carboxamide	CC1=CC=C(C)C(OCC(=O)NCCN2CCCC(C2)C(N)=O)=C1C	20	uM	1589	97.99	-0.264936	1461	100.924	0.118646	1449	105.923	0.792768	1401	106.753	0.870329	4.97867e+08	101.511	0.195303	742531755	127.95	2.98253	0.670499	79.0465	-3.11984
HEK-BiFC#20	ChemBridge	3-{[(acetylamino)carbonothioyl]amino}-N-(2-furylmethyl)benzamide	CC(=O)NC(=S)NC1=CC=CC(=C1)C(=O)NCC1=CC=CO1	20	uM	1851	114.088	0.753944	1751	116.51	0.850166	1611	122.393	1.22374	1585	122.592	1.21819	6.91963e+08	115.361	0.883425	8.35281e+08	151.99	2.98399	0.828419	75.732	-3.20681
HEK-BiFC#20	ChemBridge	(1R*,2S*)-N-(tert-butyl)-N'-[2-(2-oxo-1,3-oxazolidin-3-yl)ethyl]cyclohexane-1,2-dicarboxamide	CC(C)(C)NC(=O)[C@@H]1CCCC[C@@H]1C(=O)NCCN1CCOC1=O	20	uM	1545	96.3067	-0.439479	1347	94.0294	-0.687819	1413	104.645	0.53748	1316	101.041	0.119091	4.72854e+08	92.3652	-0.862122	8.17386e+08	135.531	2.98832	0.578495	67.7513	-3.98999
HEK-BiFC#20	ChemBridge	2-[(4-hydroxy-6-oxo-1-phenyl-1,6-dihydro-2-pyrimidinyl)thio]-N-phenylacetamide	OC1=CC(=O)N(C2=CC=CC=C2)C(SCC(=O)NC2=CC=CC=C2)=N1	20	uM	1494	92.8076	-0.628551	1191	88.8744	-0.884688	1166	96.756	-0.270424	1074	94.0301	-0.481519	3.90775e+08	83.6929	-1.45299	8.02306e+08	145.935	2.99324	0.487064	56.8435	-4.47773
